# Supplementary material for: Novel Gene Expression Profile of Women with Intrinsic Skin Youthfulness by Whole Transcriptome Sequencing
Source: PLoS One. 2016 Nov 9;11(11):e0165913. doi: 10.1371/journal.pone.0165913 (PMC5102383; doi:10.1371/journal.pone.0165913)
Supplement: S1 Table — (A) List of gene transcripts increased with chronological age (n = 186). Transcripts are ordered by p<0.01, and ordered by p-value. (B) List of gene transcripts decreased with chronological age (n = 156) using p<0.01, and ordered by p-value. FC = fold change. P-values were adjusted for multiple hypotheses testing as indicated. (XLSX) [file pone.0165913.s004.xlsx]

## Sheet: Table S1
Supplementary Table 1A Gene increased with aging						Supplementary Table 1B Genes decreased with aging
Gene name	logFC	AveExpr	P.value	adj.P.val		Gene name	logFC	AveExpr	P.value	adj.P.val
PDGFC	0.0142026	10.7452	3.79854e-13	2.19302e-09		NPR3	-0.0249608	7.80574	5.93673e-15	1.02824e-10
VWA5A	0.0112887	9.40837	5.70131e-11	1.09719e-07		PLP1	-0.0158688	10.1728	2.50221e-13	2.16691e-09
THBS2	0.0190216	13.5978	1.98053e-10	3.11843e-07		TYR	-0.0283398	5.5469	3.28876e-12	1.42403e-08
ITGAV	0.00742162	11.6839	2.2447e-10	3.23986e-07		DCT	-0.027175	8.73329	4.25141e-12	1.47269e-08
DPYD	0.0141863	9.89709	5.71287e-10	7.6113e-07		GREB1	-0.0217956	5.88086	7.79829e-12	2.25111e-08
ADD3	0.0090175	10.5074	4.91546e-09	5.32099e-06		MLANA	-0.0206903	8.11811	1.19648e-11	2.82794e-08
CHL1	0.0177547	10.4951	1.27639e-08	9.89658e-06		IGFBP3	-0.0206114	8.05028	1.30621e-11	2.82794e-08
ACKR4	0.0127438	7.69676	1.30916e-08	9.89658e-06		MITF	-0.0125388	9.27938	7.9038e-11	1.36894e-07
TNFAIP2	0.0185336	7.71031	1.31421e-08	9.89658e-06		MUC15	-0.0090391	9.67289	8.33178e-10	1.03076e-06
B2M	0.0103029	14.113	2.67634e-08	1.85417e-05		SLC24A5	-0.0199473	4.71636	2.50989e-09	2.89809e-06
TGFBR3	0.0117148	11.5417	3.11843e-08	2.01122e-05		TFAP2B	-0.0166065	6.94141	5.24064e-09	5.33928e-06
RAP1B	0.00460825	10.7859	5.56641e-08	3.32449e-05		MXD1	-0.00887025	10.9199	6.31075e-09	6.07234e-06
CILP	0.0378856	5.45132	6.89031e-08	3.978e-05		PLXNC1	-0.0103451	7.87563	1.07865e-08	9.83274e-06
SPOCK1	0.0218879	7.77366	1.059e-07	5.52587e-05		TAC1	-0.0272513	3.62144	1.15514e-08	9.89658e-06
P4HA1	0.00998547	10.3985	1.11666e-07	5.52587e-05		PAX3	-0.0176528	5.85018	2.4903e-08	1.79717e-05
PCDHB10	0.0133902	6.45757	1.21554e-07	5.84812e-05		CRABP1	-0.0338778	3.66697	3.13528e-08	2.01122e-05
C1S	0.0173636	8.79474	1.9138e-07	8.49924e-05		TYRP1	-0.0209728	10.2796	4.06881e-08	2.51685e-05
GAS1	0.0113912	12.114	2.10747e-07	8.90279e-05		SERTM1	-0.0502084	2.88324	9.57805e-08	5.28482e-05
INHBB	0.0206772	7.06368	2.48541e-07	0.000102493		BCAN	-0.0277472	3.43039	9.76411e-08	5.28482e-05
ROR2	0.009986	7.13637	2.84886e-07	0.000112142		SLC7A5	-0.0204219	5.02404	1.1029e-07	5.52587e-05
EGLN1	0.00557193	12.4639	3.36001e-07	0.000129323		TRPM1	-0.0184564	7.02785	1.30144e-07	6.09216e-05
TFPI	0.0148679	9.19546	3.68281e-07	0.000137462		SMARCC1	-0.00474719	9.70709	1.72624e-07	7.868e-05
PDGFRA	0.0121257	9.06451	3.82064e-07	0.000137861		NUSAP1	-0.00889115	11.0614	2.09521e-07	8.90279e-05
EFEMP1	0.00788683	10.5153	4.38344e-07	0.000152162		TOP2A	-0.0100094	7.86494	2.79302e-07	0.000112142
LIMA1	0.00634036	11.7214	4.84071e-07	0.000159676		CLCA4	-0.0136325	8.20012	3.7302e-07	0.000137462
MMRN1	0.0154466	8.84625	5.29918e-07	0.000166876		CLEC12B	-0.0184949	5.10121	4.40189e-07	0.000152162
IRAK2	0.0110668	7.83075	5.94792e-07	0.000180733		TAF4B	-0.00964244	8.62208	4.48053e-07	0.000152162
EGLN3	0.0111974	10.1447	6.96651e-07	0.000208034		GRAMD1C	-0.00654432	10.0345	4.88617e-07	0.000159676
TSNAX	0.0054095	11.3493	7.84456e-07	0.000222734		VEPH1	-0.0160624	5.854	5.17343e-07	0.000165933
PLA2G2A	0.0420439	4.74261	8.622e-07	0.000232038		PCSK2	-0.0180955	6.37197	5.59647e-07	0.000173091
GIMAP2	0.0152815	7.75951	9.26868e-07	0.000239602		ALDH3A1	-0.0208162	4.58506	7.40198e-07	0.000217292
ZEB1	0.0133941	10.8612	9.95629e-07	0.000253593		MKI67	-0.0109194	6.85549	7.52788e-07	0.000217305
CNN3	0.0102966	10.7152	1.05854e-06	0.00026571		TEX41	-0.0170251	5.62384	7.98345e-07	0.000223022
PPP1R3B	0.00845672	8.58529	1.12677e-06	0.000275482		LGI3	-0.0349574	2.08627	8.46817e-07	0.000232038
RECK	0.0150668	9.73464	1.22984e-06	0.000291792		SLC19A3	-0.0163554	5.10215	8.70811e-07	0.000232038
TMEM45A	0.0068844	15.6031	1.254e-06	0.000293503		KLK11	-0.0107917	8.48648	9.08206e-07	0.000238335
PCDHB14	0.0102596	7.30936	1.36599e-06	0.000311301		HIST1H1A	-0.023514	2.63665	1.12929e-06	0.000275482
CYP4X1	0.0135541	6.19693	1.48931e-06	0.000330703		OTX1	-0.0120913	6.41089	1.19453e-06	0.000287351
TMEM30A	0.00370922	11.2877	1.5774e-06	0.000345831		LEF1	-0.0112492	8.6873	1.31029e-06	0.000302589
SVEP1	0.0167634	7.99881	1.68686e-06	0.000365205		RBMXL1	-0.00501453	10.4558	1.4262e-06	0.000320802
CCL13	0.0259292	7.50325	1.85764e-06	0.000383028		PIM1	-0.00822167	8.40479	1.73213e-06	0.000370376
PHC3	0.00405616	11.2169	1.99466e-06	0.000406442		CNOT11	-0.00428594	10.0552	1.77647e-06	0.000373109
C3	0.0206388	6.22931	2.27127e-06	0.000452165		IRS2	-0.00632083	11.593	1.78799e-06	0.000373109
CHRDL1	0.0214476	6.43858	2.72509e-06	0.000536348		ELOVL7	-0.00750511	11.2013	2.21688e-06	0.000446469
LIMCH1	0.00868702	11.4867	2.85844e-06	0.00055009		SDR16C5	-0.00753652	9.86362	2.78766e-06	0.000542498
TLR4	0.0153297	6.55332	2.90453e-06	0.000552818		KIAA1211	-0.0158575	5.60905	3.32144e-06	0.000623781
NOVA1	0.0160566	7.84787	3.88438e-06	0.000693583		ARHGAP24	-0.00879418	7.63611	3.3494e-06	0.000623781
CPE	0.0155543	11.0354	4.21723e-06	0.000740305		RRM2	-0.00867543	9.58571	3.45404e-06	0.000636426
SLIT3	0.0148361	7.66826	4.60617e-06	0.000774552		GPR143	-0.0156552	4.68478	3.60697e-06	0.000657043
UGT3A2	0.028622	5.20258	4.99427e-06	0.000823817		THBD	-0.00786567	10.4242	3.64181e-06	0.000657043
NRP1	0.0106171	9.11397	5.41355e-06	0.000884554		BARX2	-0.0119456	8.20996	4.23153e-06	0.000740305
ADAMTSL3	0.013572	6.67662	5.68643e-06	0.00089811		GPM6B	-0.0108581	9.7283	4.304e-06	0.000745453
IL6ST	0.00801753	12.3996	5.70393e-06	0.00089811		CYP1A2	-0.043844	3.38913	4.35101e-06	0.000746133
PPAP2B	0.0155099	9.05847	6.00679e-06	0.000937276		CHD7	-0.00457794	10.304	4.46566e-06	0.000758286
ARHGDIB	0.00955234	8.39764	6.16077e-06	0.000952719		CPA4	-0.00983093	12.3986	4.76142e-06	0.00079296
FBN1	0.0187524	9.59102	6.28896e-06	0.000963937		FLG-AS1	-0.0104329	8.53779	5.5512e-06	0.00089811
RNF19A	0.0050761	10.505	6.87997e-06	0.00103618		JPH1	-0.0123646	6.17878	5.65106e-06	0.00089811
INSM1	0.0240981	5.245	7.01662e-06	0.00103933		ANXA9	-0.0150214	7.09493	6.83039e-06	0.00103618
ARHGAP25	0.0105142	6.71795	7.0209e-06	0.00103933		SLC16A7	-0.0064463	11.4632	7.4303e-06	0.00108145
ITM2A	0.0133772	10.7204	7.15061e-06	0.00104956		HNRNPAB	-0.00815821	9.36587	7.5905e-06	0.00108729
GPR133	0.0172474	7.52813	7.62339e-06	0.00108729		HSPB8	-0.0089979	7.33836	7.72153e-06	0.00108729
CRABP2	0.0103213	6.74419	7.70399e-06	0.00108729		MRPS30	-0.00538979	7.77046	8.27081e-06	0.00112739
HIF1A-AS2	0.00956765	5.133	7.91178e-06	0.0011051		SSX2IP	-0.00527025	10.088	8.34287e-06	0.00112739
TLR7	0.0197206	5.01023	8.03311e-06	0.00111307		BLMH	-0.0108873	11.5245	8.39686e-06	0.00112739
MGP	0.0183919	10.5657	8.38005e-06	0.00112739		CYP1A1	-0.0460152	1.53781	8.61441e-06	0.00113894
HOXD8	0.0104679	7.51154	8.57415e-06	0.00113894		ASPRV1	-0.00987371	11.1408	9.45617e-06	0.00118682
SDPR	0.0136945	8.18972	8.79402e-06	0.00114672		GDA	-0.0376168	6.99641	1.0416e-05	0.0012886
EBF1	0.0134603	10.4385	8.80566e-06	0.00114672		PARD6B	-0.00528686	10.1586	1.15062e-05	0.00139362
SPRY1	0.00720067	10.9371	9.00148e-06	0.00116347		GPR155	-0.00611264	9.12441	1.22946e-05	0.00147877
TMEM176B	0.0216836	5.06533	9.30525e-06	0.00118682		LOC401134	-0.0152884	5.96783	1.25264e-05	0.00148858
DNAJC10	0.00529469	10.0009	9.42265e-06	0.00118682		ZNF185	-0.00701764	9.35231	1.26945e-05	0.00148858
RNASE1	0.0190999	8.53651	9.44269e-06	0.00118682		JMY	-0.00478189	11.1732	1.272e-05	0.00148858
SPRR2E	0.0254608	8.75379	1.02909e-05	0.00128228		TSC22D2	-0.00434845	9.65049	1.59091e-05	0.00178926
CLDN11	0.0210665	10.1705	1.0663e-05	0.00130914		FAM76A	-0.005712	9.41712	1.60973e-05	0.00179875
LINC00152	0.0160846	4.80652	1.07331e-05	0.00130914		GBP6	-0.0151925	5.90543	1.92231e-05	0.0020809
CCDC152	0.00921485	6.73369	1.26021e-05	0.00148858		KANSL2	-0.00533311	7.94276	1.95039e-05	0.00209819
ROBO1	0.00489946	12.0127	1.36532e-05	0.00158707		ZNF518B	-0.00575415	9.82286	2.0492e-05	0.00217744
CXCL12	0.0165118	9.21065	1.40012e-05	0.00161146		BCL2A1	-0.0133494	4.71894	2.30642e-05	0.00240646
LRRC25	0.0269099	1.9835	1.40491e-05	0.00161146		CTSV	-0.00916967	8.65608	2.34471e-05	0.00243176
DPT	0.0167084	8.96027	1.49043e-05	0.00169831		MYC	-0.00928316	7.12791	2.40645e-05	0.00245357
LTBP2	0.0143467	7.92185	1.50392e-05	0.00170248		ARHGAP32	-0.00447351	8.94082	2.42388e-05	0.00245357
CCL21	0.0130215	7.06028	1.65807e-05	0.00184088		CENPA	-0.00964092	7.56173	2.43872e-05	0.00245357
CSF2RB	0.0104675	9.79794	1.69625e-05	0.00187128		OCA2	-0.0149583	4.77638	2.4475e-05	0.00245357
C2	0.0241483	2.45899	1.83764e-05	0.00201443		EFNB2	-0.00885213	7.18951	2.78024e-05	0.00275165
APP	0.00607926	10.6458	1.85102e-05	0.00201633		NWD2	-0.0187648	4.35165	3.17431e-05	0.00303752
TMSB4X	0.00704226	12.1269	2.00781e-05	0.00214663		TRIM59	-0.00751059	6.6228	3.214e-05	0.00305641
MYO7A	0.02664	2.98523	2.1973e-05	0.00232056		PCNA	-0.0056573	8.17825	3.35154e-05	0.00313776
ADH1B	0.0170312	9.65574	2.22062e-05	0.00233097		BTRC	-0.0070941	7.51132	3.46787e-05	0.00321085
GALNT12	0.0129146	6.04246	2.4426e-05	0.00245357		HMGCR	-0.00530046	12.0238	3.48522e-05	0.00321085
ARHGAP12	0.00515568	12.3337	2.45074e-05	0.00245357		IRF4	-0.00929262	7.9266	3.58368e-05	0.00325233
LMO2	0.00998176	7.77519	2.7112e-05	0.00269874		UCA1	-0.0269573	4.08111	3.60535e-05	0.00325233
GDF10	0.036145	4.37589	2.82425e-05	0.00277932		CPM	-0.00714511	9.43331	3.87919e-05	0.00346328
FBXW7	0.00547864	12.7902	2.90535e-05	0.00284298		ITGA6	-0.00489815	13.2555	3.93792e-05	0.00346477
GALNT10	0.0110066	6.09342	2.9267e-05	0.00284777		SRSF6	-0.00468428	11.2866	3.94088e-05	0.00346477
FHL1	0.00739187	10.3211	2.96499e-05	0.0028569		ELFN2	-0.0284291	2.55279	4.01833e-05	0.00351502
NPTN	0.00338736	13.6686	2.96907e-05	0.0028569		DLX3	-0.00746772	8.03465	4.47891e-05	0.00380268
CD34	0.0119044	8.34617	3.22935e-05	0.00305641		CEBPG	-0.00375782	10.6283	4.80055e-05	0.00396351
FCGR2B	0.0132687	6.67033	3.28297e-05	0.00309028		MEMO1	-0.00427963	8.49037	4.80565e-05	0.00396351
PID1	0.012859	9.3627	3.48343e-05	0.00321085		IFRD1	-0.00571321	10.3657	5.53025e-05	0.0044969
SEC23A	0.00531526	12.6266	3.52523e-05	0.00323053		CMYA5	-0.00928975	7.96609	5.74177e-05	0.00456941
EMP1	0.00600211	14.5488	3.58686e-05	0.00325233		PPAT	-0.00539224	9.09869	5.75133e-05	0.00456941
SLCO2B1	0.0141209	6.23774	3.64427e-05	0.0032704		ANKRD36BP2	-0.0173913	4.00562	5.89519e-05	0.00459696
VOPP1	0.00815502	8.27185	3.93365e-05	0.00346477		PLK4	-0.00629733	7.30433	5.97688e-05	0.00462141
CLIC2	0.0107641	6.36687	4.07698e-05	0.00354841		CDC6	-0.00785656	6.93121	6.20346e-05	0.00475416
POSTN	0.0119918	12.4642	4.13209e-05	0.00357839		ADH6	-0.015664	5.15658	6.66951e-05	0.00502243
RRAS2	0.00495821	9.13564	4.26681e-05	0.00367667		SLC39A6	-0.00451435	10.9501	6.83703e-05	0.00509052
CTHRC1	0.0199087	7.71777	4.30861e-05	0.00369432		ABCC5	-0.0072594	9.84197	6.86527e-05	0.00509052
MFAP4	0.015685	6.72731	4.41594e-05	0.00376768		FHOD3	-0.0131551	5.44872	6.87749e-05	0.00509052
FBLN5	0.0143001	7.38665	4.60598e-05	0.00389149		MOCS3	-0.00454227	7.42743	7.06197e-05	0.00518277
ACKR2	0.0165595	6.54327	4.68097e-05	0.00393565		ALDH3A2	-0.00693279	10.5468	7.38569e-05	0.00533654
ITM2B	0.00439979	14.1485	4.71922e-05	0.00394864		ZSCAN31	-0.00919141	6.91145	7.39474e-05	0.00533654
DLG5	0.00543026	12.9513	4.78537e-05	0.00396351		SRPK1	-0.0053239	11.8782	7.42985e-05	0.00533962
ADAMTS5	0.0158487	9.3131	4.95596e-05	0.00406811		UBAP2	-0.00475394	7.50187	7.46267e-05	0.00534105
CRISPLD2	0.0108118	10.8561	5.0922e-05	0.00416023		PAXBP1	-0.00477182	9.20424	7.61657e-05	0.00540652
LOC101927027	0.0069294	10.5972	5.56214e-05	0.00450169		TMEM164	-0.00799725	7.51871	7.68666e-05	0.00541628
ACKR3	0.0125665	8.97447	5.67134e-05	0.00456023		MYCBP2	-0.00423757	11.0795	7.82532e-05	0.00546256
MS4A6A	0.0139631	8.56233	5.68713e-05	0.00456023		BIRC5	-0.0109495	7.22917	8.14616e-05	0.00561498
LUM	0.0149565	12.132	5.78497e-05	0.00457514		GINS2	-0.0188727	3.90707	8.29685e-05	0.0056799
TRIM14	0.00954641	5.42476	5.85601e-05	0.00459696		GK	-0.0093513	8.70543	8.35452e-05	0.00569686
APOL6	0.0100251	9.00583	5.91171e-05	0.00459696		BZW2	-0.00523086	8.767	8.4362e-05	0.00573
SYT15	0.00800393	6.70137	5.91872e-05	0.00459696		SLC1A4	-0.00957428	7.37891	8.61658e-05	0.00582965
MAN1A1	0.0103089	10.0606	6.01508e-05	0.00463027		RAB27B	-0.00581368	9.59656	8.82293e-05	0.00594604
SYPL1	0.00356876	12.4375	6.25657e-05	0.00477373		KCNK2	-0.0146888	7.70325	9.00494e-05	0.0059946
BMPR2	0.0043141	12.1132	6.3882e-05	0.00485279		NOP56	-0.00797932	8.29566	9.31838e-05	0.00613667
STC2	0.0333704	1.89451	6.46844e-05	0.00489229		HIATL1	-0.00284307	12.0299	9.54175e-05	0.00625996
CFD	0.0152869	8.94933	6.70983e-05	0.00503092		CAPN3	-0.0101668	5.62694	9.61223e-05	0.00628241
KIRREL	0.00928021	6.67331	6.93925e-05	0.00511437		MCOLN3	-0.00759614	7.84241	9.7059e-05	0.00629611
TPSB2	0.0270366	2.93618	7.27911e-05	0.00531958		DESI2	-0.00440192	9.15219	0.000102455	0.00647545
ADM	0.0133024	8.0027	7.33086e-05	0.00533489		ARNT2	-0.015563	3.63238	0.000102581	0.00647545
FBLN2	0.0187769	7.06285	7.55832e-05	0.00538724		LOC100506990	-0.00772903	7.91979	0.000108857	0.00671321
TMEM255A	0.0108154	7.47705	7.69287e-05	0.00541628		SENP2	-0.00365176	9.11804	0.000109228	0.00671321
TDRP	0.00843439	7.64947	7.83387e-05	0.00546256		APBA2	-0.021579	2.88396	0.000114917	0.00697385
PCDHB16	0.00950911	7.59941	7.85322e-05	0.00546256		PABPC4	-0.00455279	7.34989	0.000117782	0.00708302
RHOJ	0.00927372	7.14654	7.91622e-05	0.00548436		BCKDHB	-0.00726451	6.55729	0.000118187	0.00708302
CHSY1	0.00422626	11.5351	8.16961e-05	0.00561498		RLN2	-0.0270914	0.806596	0.000125621	0.00739912
LOX	0.0154471	9.80533	8.87813e-05	0.00596005		COL4A3BP	-0.00429996	9.82365	0.000128547	0.0074625
RRAGB	0.00526786	8.27037	9.0216e-05	0.0059946		AVPI1	-0.00865746	5.85249	0.00013188	0.0076139
VPS13C	0.00631289	12.1911	9.03344e-05	0.0059946		PPT2	-0.0158964	4.55771	0.000134673	0.00767906
GOLGA8EP	0.0214782	2.18205	9.15101e-05	0.00604945		SPON2	-0.0121042	5.94609	0.000139552	0.00789881
CFH	0.0122982	9.42329	9.65024e-05	0.00628354		AIM1	-0.00640902	10.8658	0.000140657	0.0079097
PTGFR	0.0130058	10.292	9.8013e-05	0.00633428		SMC4	-0.00443202	9.70212	0.000142143	0.00796738
SMIM17	0.00824948	7.10826	9.88299e-05	0.0063428		SMC2	-0.004046	10.3658	0.000143294	0.00798021
GRAMD2	0.00804269	7.5664	9.88774e-05	0.0063428		EREG	-0.00842896	10.5606	0.000145562	0.00805471
CPA3	0.0141284	6.5293	0.000101589	0.00647545		CEBPB	-0.00570054	9.25279	0.000155396	0.00841081
LOC100506388	0.0240635	1.46266	0.000102468	0.00647545		SNAP29	-0.00460583	7.2692	0.000164006	0.00876725
CD209	0.0188982	5.78129	0.000102815	0.00647545		POLE2	-0.00664736	6.57248	0.000168674	0.00894584
HOXA13	0.0267133	1.85237	0.000104485	0.00654541		PRC1	-0.00828688	6.55538	0.000168897	0.00894584
USP53	0.00559712	11.0662	0.000104681	0.00654541		RNF144A	-0.00653946	7.67933	0.000172859	0.0091278
CPT1A	0.0083293	6.53914	0.000106465	0.00663301		KIT	-0.00871436	10.0481	0.000177351	0.0092384
SIGLEC8	0.0219265	2.97833	0.000109167	0.00671321		TIPARP	-0.00772084	8.29179	0.000177453	0.0092384
C1QB	0.0273052	4.16912	0.000109303	0.00671321		ESYT3	-0.00523279	7.83843	0.000178985	0.00928149
MRC1	0.0135958	7.94523	0.000111876	0.00684699		RMI2	-0.00761051	7.68132	0.000179793	0.00929557
ARL4C	0.00553113	8.46396	0.000114815	0.00697385		ZNF681	-0.00653453	8.35501	0.000191788	0.00979873
CALM2	0.00467341	14.8675	0.000115157	0.00697385		PYROXD1	-0.00529904	7.40685	0.00019275	0.00981889
RASSF4	0.0164837	3.93947	0.00011722	0.00707401		ODC1	-0.0107777	6.1216	0.000193708	0.00983877
SERPING1	0.0138887	5.74964	0.000119383	0.00713004		FNIP2	-0.00533177	8.46698	0.00019654	0.00995342
LAMC1	0.00734444	10.8142	0.00012021	0.00715476
FLJ26245	0.031466	1.12037	0.000121972	0.00723476
SSPN	0.0107603	10.3699	0.000124678	0.00737005
NAV1	0.00611649	8.58517	0.000126024	0.00739912
PJA2	0.00408933	12.7264	0.0001268	0.0074195
CXCL14	0.0076793	12.6677	0.000128665	0.0074625
SCD5	0.0097189	11.1339	0.000128827	0.0074625
PDCD1LG2	0.0138762	6.81913	0.000132931	0.00764575
LYVE1	0.0168561	7.72478	0.000133315	0.00764575
FCGR2C	0.0118758	6.8174	0.000134783	0.00767906
MSN	0.00599267	11.1532	0.000136562	0.00775491
ITPRIPL2	0.00514213	11.5194	0.000140171	0.00790803
NT5E	0.0138714	6.70924	0.000142883	0.00798021
HS3ST1	0.019765	3.28709	0.000145342	0.00805471
GNG12	0.0034255	13.4455	0.000146358	0.008073
YY2	0.00892573	5.50603	0.000147637	0.0081177
PALLD	0.00847092	10.2739	0.000149051	0.00816952
EDA2R	0.0113103	6.56699	0.000149682	0.0081782
PIK3AP1	0.0128682	7.39296	0.000150683	0.00820702
BCAT1	0.0114137	7.30062	0.000153797	0.00835034
GFPT2	0.0152847	6.143	0.00015612	0.00842365
C1QTNF7	0.0119609	6.90642	0.000158692	0.00853584
GPR173	0.0187756	3.47898	0.000163244	0.00875351
S1PR1	0.0102298	7.89715	0.000166308	0.00886291
HLA-F	0.0109679	6.1853	0.00017498	0.00921174
FCGR2A	0.0120822	7.68711	0.000176745	0.0092384
MIR4435-1HG	0.0147129	4.50488	0.000177621	0.0092384
ANGPTL5	0.0133192	7.108	0.000182607	0.00941295
SBDSP1	0.00380839	9.21139	0.000184392	0.00947674
C1R	0.0117159	7.83067	0.000188214	0.00964456
