# Supplementary material for: Novel Gene Expression Profile of Women with Intrinsic Skin Youthfulness by Whole Transcriptome Sequencing
Source: PLoS One. 2016 Nov 9;11(11):e0165913. doi: 10.1371/journal.pone.0165913 (PMC5102383; doi:10.1371/journal.pone.0165913)
Supplement: S2 Table — (A) Full list of Gene Ontology terms increased with chronological skin aging. (B) Full list of Gene Ontology terms decreased with chronological skin aging. (XLSX) [file pone.0165913.s005.xlsx]

## Sheet: Table S2
Supplementary Table 2A GO and KEGG annotation of genes increased with aging												Supplementary Table 2B GO and KEGG annotation of genes decreased with aging
Category	Term	Count	%	PValue	Genes	List Total	Pop Hits	Pop Total	Fold Enrichment	FDR		Category	Term	Count	%	PValue	Genes	List Total	Pop Hits	Pop Total	Fold Enrichment	FDR
GOTERM_BP_FAT	GO:0007155~cell adhesion	30	17.341	1.04996e-10	NRP1, PCDHB14, SPOCK1, POSTN, CLDN11, MMRN1, PCDHB10, CXCL12, APP, S1PR1, ROBO1, PCDHB16, ITGAV, MSN, DLG5, THBS2, DPT, SVEP1, MGP, SSPN, LYVE1, CD34, FBLN5, SIGLEC8, CD209, NPTN, ROR2, LAMC1, MFAP4, CHL1	141	700	13528	4.11185	1.72648e-07		GOTERM_BP_FAT	GO:0048066~pigmentation during development	8	0.523218	1.27458e-09	DCT, TYRP1, TYR, MITF, KIT, PAX3, GPR143, OCA2	113	26	13528	36.8359	2.06981e-06
GOTERM_BP_FAT	GO:0022610~biological adhesion	30	17.341	1.08619e-10	NRP1, PCDHB14, SPOCK1, POSTN, CLDN11, MMRN1, PCDHB10, CXCL12, APP, S1PR1, ROBO1, PCDHB16, ITGAV, MSN, DLG5, THBS2, DPT, SVEP1, MGP, SSPN, LYVE1, CD34, FBLN5, SIGLEC8, CD209, NPTN, ROR2, LAMC1, MFAP4, CHL1	141	701	13528	4.10599	1.78607e-07		GOTERM_BP_FAT	GO:0043473~pigmentation	9	0.58862	2.67711e-08	DCT, TYRP1, TYR, MITF, KIT, PAX3, GPR143, MYC, OCA2	113	59	13528	18.2619	4.3474e-05
GOTERM_BP_FAT	GO:0048584~positive regulation of response to stimulus	17	9.82659	2.7751e-09	IRAK2, IL6ST, C3, EDA2R, SERPING1, C1R, TLR4, C1S, CXCL12, TLR7, B2M, C1QB, S1PR1, PLA2G2A, CFH, C2, CFD	141	236	13528	6.91117	4.5632e-06		GOTERM_BP_FAT	GO:0046148~pigment biosynthetic process	6	0.392413	1.63569e-05	DCT, TYRP1, TYR, GPR143, OCA2, PPAT	113	39	13528	18.418	0.0265588
GOTERM_BP_FAT	GO:0043062~extracellular structure organization	14	8.09249	1.33541e-08	RECK, LUM, PCDHB14, POSTN, PCDHB10, APP, CRISPLD2, P4HA1, FBLN5, PCDHB16, PDGFRA, LAMC1, LOX, DPT	141	163	13528	8.24053	2.19586e-05		GOTERM_BP_FAT	GO:0042438~melanin biosynthetic process	4	0.261609	3.00166e-05	DCT, TYRP1, TYR, OCA2	113	8	13528	59.8584	0.0487332
GOTERM_BP_FAT	GO:0050778~positive regulation of immune response	13	7.51445	3.281e-08	IRAK2, C3, IL6ST, SERPING1, C1R, TLR4, C1S, TLR7, B2M, C1QB, CFH, C2, CFD	141	145	13528	8.60181	5.39507e-05		GOTERM_BP_FAT	GO:0042440~pigment metabolic process	6	0.392413	3.33651e-05	DCT, TYRP1, TYR, GPR143, OCA2, PPAT	113	45	13528	15.9622	0.0541681
GOTERM_BP_FAT	GO:0002253~activation of immune response	11	6.35838	4.40084e-08	IRAK2, C1QB, C3, CFH, C1R, SERPING1, TLR4, C1S, C2, CFD, TLR7	141	94	13528	11.2274	7.23646e-05		GOTERM_BP_FAT	GO:0006582~melanin metabolic process	4	0.261609	4.47532e-05	DCT, TYRP1, TYR, OCA2	113	9	13528	53.2075	0.0726505
GOTERM_BP_FAT	GO:0030198~extracellular matrix organization	11	6.35838	1.16376e-07	RECK, APP, P4HA1, CRISPLD2, FBLN5, LUM, PDGFRA, POSTN, LAMC1, LOX, DPT	141	104	13528	10.1478	0.000191362		GOTERM_BP_FAT	GO:0048069~eye pigmentation	3	0.196207	0.000403215	TYR, GPR143, OCA2	113	4	13528	89.7876	0.652778
GOTERM_BP_FAT	GO:0002684~positive regulation of immune system process	15	8.67052	1.69514e-07	IRAK2, C3, IL6ST, SERPING1, C1R, TLR4, C1S, CXCL12, TLR7, PDCD1LG2, B2M, C1QB, CFH, C2, CFD	141	238	13528	6.04684	0.000278738		GOTERM_BP_FAT	GO:0006726~eye pigment biosynthetic process	3	0.196207	0.000403215	TYR, GPR143, OCA2	113	4	13528	89.7876	0.652778
GOTERM_BP_FAT	GO:0006956~complement activation	8	4.62428	2.18045e-07	C1QB, C3, CFH, C1R, SERPING1, C1S, C2, CFD	141	42	13528	18.2749	0.00035854		GOTERM_BP_FAT	GO:0042441~eye pigment metabolic process	3	0.196207	0.000403215	TYR, GPR143, OCA2	113	4	13528	89.7876	0.652778
GOTERM_BP_FAT	GO:0002541~activation of plasma proteins involved in acute inflammatory response	8	4.62428	2.58208e-07	C1QB, C3, CFH, C1R, SERPING1, C1S, C2, CFD	141	43	13528	17.8499	0.00042458		GOTERM_BP_FAT	GO:0019748~secondary metabolic process	6	0.392413	0.000492353	DCT, TYRP1, TYR, CYP1A1, CYP1A2, OCA2	113	79	13528	9.09242	0.796546
GOTERM_BP_FAT	GO:0009611~response to wounding	21	12.1387	5.26729e-07	IRAK2, NRP1, C3, TLR4, SERPING1, C1R, C1S, MMRN1, TLR7, C1QB, LYVE1, CCL13, ADM, CCL21, FBLN5, PDGFRA, TFPI, CFH, LOX, C2, CFD	141	530	13528	3.80153	0.000866117		GOTERM_BP_FAT	GO:0007059~chromosome segregation	6	0.392413	0.000552446	NUSAP1, BIRC5, TOP2A, SMC2, SRPK1, SMC4	113	81	13528	8.86791	0.893357
GOTERM_BP_FAT	GO:0051605~protein maturation by peptide bond cleavage	9	5.20231	2.89501e-06	C1QB, CPE, C3, CFH, C1R, SERPING1, C1S, C2, CFD	141	86	13528	10.0406	0.00476027		GOTERM_BP_FAT	GO:0030261~chromosome condensation	4	0.261609	0.00111262	NUSAP1, TOP2A, SMC2, SMC4	113	25	13528	19.1547	1.79155
GOTERM_BP_FAT	GO:0002526~acute inflammatory response	9	5.20231	7.73678e-06	C1QB, C3, CFH, C1R, SERPING1, TLR4, C1S, C2, CFD	141	98	13528	8.81112	0.0127211		GOTERM_BP_FAT	GO:0045787~positive regulation of cell cycle	5	0.327011	0.00125466	CYP1A1, EREG, PIM1, NUSAP1, BIRC5	113	57	13528	10.5015	2.0181
GOTERM_BP_FAT	GO:0006955~immune response	22	12.7168	8.17715e-06	C3, TLR4, SERPING1, C1R, ZEB1, C1S, CXCL12, TLR7, PDCD1LG2, B2M, HLA-F, C1QB, CCL13, CXCL14, FCGR2B, FCGR2C, CCL21, CD209, CFH, TGFBR3, C2, CFD, ARHGDIB	141	690	13528	3.05906	0.0134451		GOTERM_BP_FAT	GO:0007346~regulation of mitotic cell cycle	7	0.457816	0.00163992	CDC6, CYP1A1, EREG, NUSAP1, BIRC5, MYC, MYCBP2	113	152	13528	5.51327	2.63007
GOTERM_BP_FAT	GO:0006958~complement activation, classical pathway	6	3.46821	1.07447e-05	C1QB, C3, C1R, SERPING1, C1S, C2	141	29	13528	19.8503	0.0176664		GOTERM_BP_FAT	GO:0022402~cell cycle process	13	0.850229	0.00246466	CDC6, PRC1, MKI67, BTRC, PIM1, NUSAP1, BIRC5, SMC2, JMY, SMC4, EREG, CENPA, MYC	113	565	13528	2.75455	3.9281
GOTERM_BP_FAT	GO:0045087~innate immune response	10	5.78035	1.30337e-05	C1QB, C3, CFH, C1R, SERPING1, TLR4, C1S, C2, CFD, TLR7	141	138	13528	6.95241	0.0214297		GOTERM_BP_FAT	GO:0010564~regulation of cell cycle process	6	0.392413	0.00255177	PLK4, CYP1A1, EREG, NUSAP1, BIRC5, MYCBP2	113	114	13528	6.30088	4.06425
GOTERM_BP_FAT	GO:0002455~humoral immune response mediated by circulating immunoglobulin	6	3.46821	1.51196e-05	C1QB, C3, C1R, SERPING1, C1S, C2	141	31	13528	18.5697	0.0248588		GOTERM_BP_FAT	GO:0006323~DNA packaging	6	0.392413	0.00285606	CENPA, HIST1H1A, NUSAP1, TOP2A, SMC2, SMC4	113	117	13528	6.13932	4.53842
GOTERM_BP_FAT	GO:0006959~humoral immune response	8	4.62428	1.70382e-05	C1QB, C3, CFH, C1R, SERPING1, C1S, C2, CFD	141	79	13528	9.71577	0.0280129		GOTERM_BP_FAT	GO:0010557~positive regulation of macromolecule biosynthetic process	14	0.915631	0.00290243	IRS2, CEBPB, CEBPG, MITF, ARNT2, LEF1, PAX3, BARX2, EREG, SMARCC1, TFAP2B, IRF4, MYC, HNRNPAB	113	654	13528	2.56275	4.61047
GOTERM_BP_FAT	GO:0016485~protein processing	9	5.20231	2.07044e-05	C1QB, CPE, C3, CFH, C1R, SERPING1, C1S, C2, CFD	141	112	13528	7.70973	0.0340396		GOTERM_BP_FAT	GO:0008283~cell proliferation	11	0.719424	0.00329953	IRS2, MKI67, CYP1A1, EREG, COL4A3BP, PIM1, PCNA, KIT, MXD1, MYC, OCA2	113	436	13528	3.02038	5.22552
GOTERM_BP_FAT	GO:0051604~protein maturation	9	5.20231	3.8447e-05	C1QB, CPE, C3, CFH, C1R, SERPING1, C1S, C2, CFD	141	122	13528	7.07778	0.0632011		GOTERM_BP_FAT	GO:0031328~positive regulation of cellular biosynthetic process	14	0.915631	0.00430111	IRS2, CEBPB, CEBPG, MITF, ARNT2, LEF1, PAX3, BARX2, EREG, SMARCC1, TFAP2B, IRF4, MYC, HNRNPAB	113	685	13528	2.44677	6.76033
GOTERM_BP_FAT	GO:0002252~immune effector process	9	5.20231	7.4987e-05	C1QB, C3, CFH, C1R, SERPING1, C1S, C2, CFD, TLR7	141	134	13528	6.44395	0.123233		GOTERM_BP_FAT	GO:0010604~positive regulation of macromolecule metabolic process	16	1.04644	0.00463617	IRS2, CEBPB, CEBPG, BTRC, MITF, ARNT2, LEF1, PAX3, KIT, BARX2, EREG, SMARCC1, TFAP2B, IRF4, MYC, HNRNPAB	113	857	13528	2.23509	7.26853
GOTERM_BP_FAT	GO:0006928~cell motion	16	9.24855	0.000118732	CTHRC1, NRP1, SPOCK1, GAS1, CXCL12, SLIT3, LYVE1, APP, CD34, ROBO1, SBDSP1, TGFBR3, MSN, LAMC1, PPAP2B, ARHGDIB	141	475	13528	3.23177	0.195056		GOTERM_BP_FAT	GO:0007049~cell cycle	15	0.981033	0.00478504	PARD6B, CDC6, MKI67, PRC1, BTRC, PIM1, NUSAP1, BIRC5, SMC2, AVPI1, JMY, SMC4, EREG, CENPA, MYC	113	776	13528	2.31411	7.49351
GOTERM_BP_FAT	GO:0016337~cell-cell adhesion	12	6.93642	0.000138276	CD34, ROBO1, CD209, PCDHB16, NPTN, ROR2, PCDHB14, MGP, CLDN11, MSN, DLG5, PCDHB10	141	276	13528	4.17145	0.22713		GOTERM_BP_FAT	GO:0009891~positive regulation of biosynthetic process	14	0.915631	0.00485424	IRS2, CEBPB, CEBPG, MITF, ARNT2, LEF1, PAX3, BARX2, EREG, SMARCC1, TFAP2B, IRF4, MYC, HNRNPAB	113	695	13528	2.41156	7.59791
GOTERM_BP_FAT	GO:0006954~inflammatory response	13	7.51445	0.000140681	IRAK2, C3, SERPING1, C1R, TLR4, C1S, TLR7, C1QB, CCL13, CCL21, CFH, C2, CFD	141	325	13528	3.83773	0.231076		GOTERM_BP_FAT	GO:0007076~mitotic chromosome condensation	3	0.196207	0.00499242	NUSAP1, SMC2, SMC4	113	13	13528	27.627	7.80604
GOTERM_BP_FAT	GO:0002460~adaptive immune response based on somatic recombination of immune receptors built from immunoglobulin superfamily domains	7	4.04624	0.000143123	C1QB, C3, C1R, SERPING1, TLR4, C1S, C2	141	77	13528	8.72211	0.235082		GOTERM_BP_FAT	GO:0045935~positive regulation of nucleobase, nucleoside, nucleotide and nucleic acid metabolic process	13	0.850229	0.00546381	CEBPB, CEBPG, MITF, ARNT2, LEF1, PAX3, BARX2, EREG, SMARCC1, TFAP2B, IRF4, MYC, HNRNPAB	113	624	13528	2.4941	8.51277
GOTERM_BP_FAT	GO:0002250~adaptive immune response	7	4.04624	0.000143123	C1QB, C3, C1R, SERPING1, TLR4, C1S, C2	141	77	13528	8.72211	0.235082		GOTERM_BP_FAT	GO:0030318~melanocyte differentiation	3	0.196207	0.00579313	TYRP1, MITF, OCA2	113	14	13528	25.6536	9.00348
GOTERM_BP_FAT	GO:0001568~blood vessel development	11	6.35838	0.000231215	RECK, NRP1, S1PR1, LMO2, ROBO1, ITGAV, TGFBR3, LOX, PPAP2B, TNFAIP2, CXCL12	141	245	13528	4.30766	0.379518		GOTERM_BP_FAT	GO:0045893~positive regulation of transcription, DNA-dependent	11	0.719424	0.00617462	BARX2, CEBPB, SMARCC1, MITF, ARNT2, TFAP2B, LEF1, IRF4, PAX3, MYC, HNRNPAB	113	477	13528	2.76077	9.56884
GOTERM_BP_FAT	GO:0016064~immunoglobulin mediated immune response	6	3.46821	0.00023253	C1QB, C3, C1R, SERPING1, C1S, C2	141	54	13528	10.6604	0.381672		GOTERM_BP_FAT	GO:0051726~regulation of cell cycle	9	0.58862	0.00620261	CDC6, PLK4, CYP1A1, EREG, PIM1, NUSAP1, BIRC5, MYC, MYCBP2	113	331	13528	3.25514	9.61019
GOTERM_BP_FAT	GO:0019724~B cell mediated immunity	6	3.46821	0.000276249	C1QB, C3, C1R, SERPING1, C1S, C2	141	56	13528	10.2796	0.453279		GOTERM_BP_FAT	GO:0051254~positive regulation of RNA metabolic process	11	0.719424	0.00653616	BARX2, CEBPB, SMARCC1, MITF, ARNT2, TFAP2B, LEF1, IRF4, PAX3, MYC, HNRNPAB	113	481	13528	2.73781	10.1016
GOTERM_BP_FAT	GO:0001944~vasculature development	11	6.35838	0.000280725	RECK, NRP1, S1PR1, LMO2, ROBO1, ITGAV, TGFBR3, LOX, PPAP2B, TNFAIP2, CXCL12	141	251	13528	4.20468	0.460608		GOTERM_BP_FAT	GO:0009792~embryonic development ending in birth or egg hatching	9	0.58862	0.00653793	PLK4, CEBPB, CHD7, CYP1A1, COL4A3BP, ARNT2, APBA2, LEF1, PAX3	113	334	13528	3.2259	10.1042
GOTERM_BP_FAT	GO:0006957~complement activation, alternative pathway	4	2.31214	0.000450594	C3, CFH, C2, CFD	141	15	13528	25.5849	0.738356		GOTERM_BP_FAT	GO:0050931~pigment cell differentiation	3	0.196207	0.00664842	TYRP1, MITF, OCA2	113	15	13528	23.9434	10.2664
GOTERM_BP_FAT	GO:0001501~skeletal system development	12	6.93642	0.000479383	HOXD8, CHRDL1, HOXA13, FBN1, PDGFRA, SBDSP1, ROR2, MGP, GDF10, POSTN, ZEB1, GAS1	141	319	13528	3.60915	0.785356		GOTERM_BP_FAT	GO:0051173~positive regulation of nitrogen compound metabolic process	13	0.850229	0.00697377	CEBPB, CEBPG, MITF, ARNT2, LEF1, PAX3, BARX2, EREG, SMARCC1, TFAP2B, IRF4, MYC, HNRNPAB	113	644	13528	2.41664	10.7425
GOTERM_BP_FAT	GO:0032103~positive regulation of response to external stimulus	6	3.46821	0.000516116	S1PR1, C3, IL6ST, PLA2G2A, TLR4, CXCL12	141	64	13528	8.99468	0.845295		GOTERM_BP_FAT	GO:0010628~positive regulation of gene expression	12	0.784827	0.00866427	BARX2, CEBPB, SMARCC1, MITF, ARNT2, TFAP2B, LEF1, IRF4, KIT, PAX3, MYC, HNRNPAB	113	581	13528	2.47264	13.1783
GOTERM_BP_FAT	GO:0002449~lymphocyte mediated immunity	6	3.46821	0.000779681	C1QB, C3, C1R, SERPING1, C1S, C2	141	70	13528	8.22371	1.27437		GOTERM_BP_FAT	GO:0051301~cell division	8	0.523218	0.0113039	CDC6, PARD6B, PRC1, NUSAP1, BIRC5, KIT, SMC2, SMC4	113	295	13528	3.24656	16.8572
GOTERM_BP_FAT	GO:0031349~positive regulation of defense response	6	3.46821	0.000943969	IRAK2, C3, IL6ST, PLA2G2A, TLR4, TLR7	141	73	13528	7.88575	1.54094		GOTERM_BP_FAT	GO:0000278~mitotic cell cycle	9	0.58862	0.0117225	CDC6, PRC1, CENPA, BTRC, PIM1, NUSAP1, BIRC5, SMC2, SMC4	113	370	13528	2.91203	17.427
GOTERM_BP_FAT	GO:0050727~regulation of inflammatory response	6	3.46821	0.00113271	C3, IL6ST, PLA2G2A, SERPING1, TLR4, NT5E	141	76	13528	7.57447	1.84636		GOTERM_BP_FAT	GO:0045944~positive regulation of transcription from RNA polymerase II promoter	9	0.58862	0.0119002	BARX2, CEBPB, MITF, ARNT2, TFAP2B, LEF1, IRF4, PAX3, MYC	113	371	13528	2.90418	17.6678
GOTERM_BP_FAT	GO:0032101~regulation of response to external stimulus	8	4.62428	0.00132133	S1PR1, C3, IL6ST, PLA2G2A, SERPING1, TLR4, NT5E, CXCL12	141	159	13528	4.82733	2.15069		GOTERM_BP_FAT	GO:0001890~placenta development	4	0.261609	0.0134289	DLX3, PLK4, CEBPB, LEF1	113	60	13528	7.98112	19.712
GOTERM_BP_FAT	GO:0006952~defense response	16	9.24855	0.00175275	IRAK2, C3, SERPING1, C1R, TLR4, C1S, TLR7, INHBB, C1QB, CCL13, CCL21, PLA2G2A, CFH, C2, TPSB2, CFD	141	615	13528	2.49608	2.84343		GOTERM_BP_FAT	GO:0051052~regulation of DNA metabolic process	5	0.327011	0.0148076	CDC6, EREG, CEBPG, PCNA, MYC	113	114	13528	5.25074	21.5148
GOTERM_BP_FAT	GO:0002443~leukocyte mediated immunity	6	3.46821	0.00196654	C1QB, C3, C1R, SERPING1, C1S, C2	141	86	13528	6.69372	3.18501		GOTERM_BP_FAT	GO:0001701~in utero embryonic development	6	0.392413	0.0154594	PLK4, CEBPB, CHD7, COL4A3BP, ARNT2, APBA2	113	176	13528	4.08126	22.3538
GOTERM_BP_FAT	GO:0016477~cell migration	10	5.78035	0.00229893	CTHRC1, NRP1, CD34, ROBO1, SBDSP1, TGFBR3, LAMC1, MSN, PPAP2B, CXCL12	141	276	13528	3.47621	3.71384		GOTERM_BP_FAT	GO:0018894~dibenzo-p-dioxin metabolic process	2	0.130804	0.0164903	CYP1A1, CYP1A2	113	2	13528	119.717	23.6636
GOTERM_BP_FAT	GO:0030199~collagen fibril organization	4	2.31214	0.00325516	P4HA1, LUM, LOX, DPT	141	29	13528	13.2336	5.22012		GOTERM_BP_FAT	GO:0006583~melanin biosynthetic process from tyrosine	2	0.130804	0.0164903	DCT, TYR	113	2	13528	119.717	23.6636
GOTERM_BP_FAT	GO:0050729~positive regulation of inflammatory response	4	2.31214	0.00358969	C3, IL6ST, PLA2G2A, TLR4	141	30	13528	12.7924	5.74185		GOTERM_BP_FAT	GO:0055114~oxidation reduction	12	0.784827	0.0167165	TYRP1, TYR, CYP1A1, HMGCR, PYROXD1, RRM2, BCKDHB, ADH6, SDR16C5, CYP1A2, ALDH3A2, ALDH3A1	113	639	13528	2.2482	23.9482
GOTERM_BP_FAT	GO:0000904~cell morphogenesis involved in differentiation	9	5.20231	0.00386978	APP, NRP1, ROBO1, MYO7A, TGFBR3, LAMC1, GAS1, CXCL12, SLIT3	141	244	13528	3.53889	6.17658		GOTERM_BP_FAT	GO:0006357~regulation of transcription from RNA polymerase II promoter	13	0.850229	0.0170643	CEBPB, OTX1, CEBPG, MITF, ARNT2, LEF1, PAX3, JMY, BARX2, SMARCC1, TFAP2B, IRF4, MYC	113	727	13528	2.14074	24.3839
GOTERM_BP_FAT	GO:0007416~synaptogenesis	4	2.31214	0.0043199	APP, PCDHB16, PCDHB14, PCDHB10	141	32	13528	11.9929	6.87129		GOTERM_BP_FAT	GO:0008544~epidermis development	6	0.392413	0.0183844	DCT, BARX2, EREG, LEF1, ALDH3A2, ASPRV1	113	184	13528	3.90381	26.0162
GOTERM_BP_FAT	GO:0051674~localization of cell	10	5.78035	0.00464522	CTHRC1, NRP1, CD34, ROBO1, SBDSP1, TGFBR3, LAMC1, MSN, PPAP2B, CXCL12	141	307	13528	3.12519	7.37037		GOTERM_BP_FAT	GO:0045941~positive regulation of transcription	11	0.719424	0.0184599	BARX2, CEBPB, SMARCC1, MITF, ARNT2, TFAP2B, LEF1, IRF4, PAX3, MYC, HNRNPAB	113	564	13528	2.3349	26.1087
GOTERM_BP_FAT	GO:0048870~cell motility	10	5.78035	0.00464522	CTHRC1, NRP1, CD34, ROBO1, SBDSP1, TGFBR3, LAMC1, MSN, PPAP2B, CXCL12	141	307	13528	3.12519	7.37037		GOTERM_BP_FAT	GO:0051276~chromosome organization	10	0.654022	0.0192064	CPA4, CHD7, CENPA, SMARCC1, HIST1H1A, NUSAP1, IRF4, TOP2A, SMC2, SMC4	113	485	13528	2.46839	27.016
GOTERM_BP_FAT	GO:0007411~axon guidance	6	3.46821	0.0050531	APP, NRP1, ROBO1, GAS1, CXCL12, SLIT3	141	107	13528	5.38	7.99256		GOTERM_BP_FAT	GO:0000279~M phase	8	0.523218	0.0194801	CDC6, MKI67, PRC1, EREG, NUSAP1, BIRC5, SMC2, SMC4	113	329	13528	2.91105	27.346
GOTERM_BP_FAT	GO:0048010~vascular endothelial growth factor receptor signaling pathway	3	1.7341	0.00550149	NRP1, PDGFRA, BMPR2	141	11	13528	26.1663	8.67201		GOTERM_BP_FAT	GO:0051656~establishment of organelle localization	4	0.261609	0.0194928	SNAP29, CENPA, NUSAP1, BIRC5	113	69	13528	6.94011	27.3613
GOTERM_BP_FAT	GO:0043388~positive regulation of DNA binding	5	2.89017	0.00594282	IRAK2, TGFBR3, EDA2R, TLR4, CALM2	141	70	13528	6.85309	9.33617		GOTERM_BP_FAT	GO:0043009~chordate embryonic development	8	0.523218	0.0200634	PLK4, CEBPB, CHD7, COL4A3BP, ARNT2, APBA2, LEF1, PAX3	113	331	13528	2.89346	28.0446
GOTERM_BP_FAT	GO:0048705~skeletal system morphogenesis	6	3.46821	0.00612118	HOXD8, PDGFRA, ROR2, MGP, ZEB1, GAS1	141	112	13528	5.13982	9.60328		GOTERM_BP_FAT	GO:0006260~DNA replication	6	0.392413	0.0208036	CDC6, GINS2, POLE2, RRM2, PCNA, TOP2A	113	190	13528	3.78053	28.9222
GOTERM_BP_FAT	GO:0035295~tube development	8	4.62428	0.00793506	SPRY1, NRP1, CRISPLD2, PDGFRA, BMPR2, MGP, LOX, CXCL12	141	220	13528	3.48885	12.2782		GOTERM_BP_FAT	GO:0022403~cell cycle phase	9	0.58862	0.021588	CDC6, MKI67, PRC1, EREG, PIM1, NUSAP1, BIRC5, SMC2, SMC4	113	414	13528	2.60254	29.8412
GOTERM_BP_FAT	GO:0051101~regulation of DNA binding	6	3.46821	0.00842796	IRAK2, TGFBR3, EDA2R, EGLN1, TLR4, CALM2	141	121	13528	4.75752	12.9921		GOTERM_BP_FAT	GO:0042035~regulation of cytokine biosynthetic process	4	0.261609	0.0234151	CEBPB, EREG, CEBPG, IRF4	113	74	13528	6.47118	31.9388
GOTERM_BP_FAT	GO:0051092~positive regulation of NF-kappaB transcription factor activity	4	2.31214	0.00867768	IRAK2, TGFBR3, EDA2R, TLR4	141	41	13528	9.36032	13.3517		GOTERM_BP_FAT	GO:0007398~ectoderm development	6	0.392413	0.0248085	DCT, BARX2, EREG, LEF1, ALDH3A2, ASPRV1	113	199	13528	3.60955	33.4988
GOTERM_BP_FAT	GO:0051099~positive regulation of binding	5	2.89017	0.00867854	IRAK2, TGFBR3, EDA2R, TLR4, CALM2	141	78	13528	6.15021	13.353		GOTERM_BP_FAT	GO:0032496~response to lipopolysaccharide	4	0.261609	0.0259589	THBD, CYP1A1, TAC1, ABCC5	113	77	13528	6.21906	34.7613
GOTERM_BP_FAT	GO:0002224~toll-like receptor signaling pathway	3	1.7341	0.00891946	IRAK2, TLR4, TLR7	141	14	13528	20.5593	13.6986		GOTERM_BP_FAT	GO:0060021~palate development	3	0.196207	0.0286689	CHD7, TIPARP, LEF1	113	32	13528	11.2235	37.6472
GOTERM_BP_FAT	GO:0007167~enzyme linked receptor protein signaling pathway	10	5.78035	0.00918764	NRP1, CHRDL1, LTBP2, IL6ST, PDGFRA, BMPR2, TGFBR3, ROR2, GDF10, PDGFC	141	342	13528	2.80536	14.0818		GOTERM_BP_FAT	GO:0043069~negative regulation of programmed cell death	8	0.523218	0.0295548	CEBPB, MITF, ARNT2, BCL2A1, PIM1, BIRC5, KIT, MYC	113	359	13528	2.66778	38.5643
GOTERM_BP_FAT	GO:0000902~cell morphogenesis	10	5.78035	0.0117359	APP, NRP1, ADM, ROBO1, MYO7A, TGFBR3, LAMC1, GAS1, CXCL12, SLIT3	141	356	13528	2.69504	17.6441		GOTERM_BP_FAT	GO:0060548~negative regulation of cell death	8	0.523218	0.0299416	CEBPB, MITF, ARNT2, BCL2A1, PIM1, BIRC5, KIT, MYC	113	360	13528	2.66037	38.9607
GOTERM_BP_FAT	GO:0040007~growth	7	4.04624	0.0119181	INHBB, APP, FHL1, SBDSP1, TGFBR3, GAS1, EMP1	141	183	13528	3.66996	17.8933		GOTERM_BP_FAT	GO:0010638~positive regulation of organelle organization	4	0.261609	0.0314738	PLK4, EREG, NUSAP1, TAC1	113	83	13528	5.76949	40.5077
GOTERM_BP_FAT	GO:0002221~pattern recognition receptor signaling pathway	3	1.7341	0.0130629	IRAK2, TLR4, TLR7	141	17	13528	16.9312	19.4436		GOTERM_BP_FAT	GO:0033043~regulation of organelle organization	6	0.392413	0.0342325	PLK4, EREG, NUSAP1, TAC1, MYC, MYCBP2	113	217	13528	3.31014	43.2005
GOTERM_BP_FAT	GO:0030335~positive regulation of cell migration	5	2.89017	0.0136213	S1PR1, IL6ST, RRAS2, PDGFRA, CXCL12	141	89	13528	5.39007	20.1899		GOTERM_BP_FAT	GO:0002237~response to molecule of bacterial origin	4	0.261609	0.0344437	THBD, CYP1A1, TAC1, ABCC5	113	86	13528	5.56822	43.4019
GOTERM_BP_FAT	GO:0051270~regulation of cell motion	7	4.04624	0.0151592	NRP1, S1PR1, IL6ST, RRAS2, PDGFRA, TGFBR3, CXCL12	141	193	13528	3.47981	22.2115		GOTERM_BP_FAT	GO:0000070~mitotic sister chromatid segregation	3	0.196207	0.0356465	NUSAP1, SMC2, SMC4	113	36	13528	9.9764	44.536
GOTERM_BP_FAT	GO:0051129~negative regulation of cellular component organization	6	3.46821	0.0160576	LIMA1, NRP1, S1PR1, SBDSP1, TGFBR3, TMSB4X	141	142	13528	4.05394	23.3702		GOTERM_BP_FAT	GO:0000819~sister chromatid segregation	3	0.196207	0.0374836	NUSAP1, SMC2, SMC4	113	37	13528	9.70677	46.2272
GOTERM_BP_FAT	GO:0042127~regulation of cell proliferation	16	9.24855	0.0161697	NRP1, IL6ST, EGLN3, BMPR2, GAS1, ZEB1, PDCD1LG2, S1PR1, ADM, PDGFRA, PLA2G2A, TGFBR3, PDGFC, DLG5, LAMC1, DPT	141	787	13528	1.95056	23.5136		GOTERM_BP_FAT	GO:0042537~benzene and derivative metabolic process	2	0.130804	0.0407218	CYP1A1, CYP1A2	113	5	13528	47.8867	49.0908
GOTERM_BP_FAT	GO:0002758~innate immune response-activating signal transduction	3	1.7341	0.0162047	IRAK2, TLR4, TLR7	141	19	13528	15.1489	23.5584		GOTERM_BP_FAT	GO:0009404~toxin metabolic process	2	0.130804	0.0407218	CYP1A1, CYP1A2	113	5	13528	47.8867	49.0908
GOTERM_BP_FAT	GO:0002218~activation of innate immune response	3	1.7341	0.0162047	IRAK2, TLR4, TLR7	141	19	13528	15.1489	23.5584		GOTERM_BP_FAT	GO:0051640~organelle localization	4	0.261609	0.0408032	SNAP29, CENPA, NUSAP1, BIRC5	113	92	13528	5.20508	49.161
GOTERM_BP_FAT	GO:0045088~regulation of innate immune response	4	2.31214	0.0183237	IRAK2, SERPING1, TLR4, TLR7	141	54	13528	7.10691	26.2212		GOTERM_BP_FAT	GO:0007423~sensory organ development	6	0.392413	0.0416034	CHD7, CYP1A1, MCOLN3, OTX1, MITF, MYC	113	229	13528	3.13669	49.8454
GOTERM_BP_FAT	GO:0040017~positive regulation of locomotion	5	2.89017	0.0187766	S1PR1, IL6ST, RRAS2, PDGFRA, CXCL12	141	98	13528	4.89506	26.7789		GOTERM_BP_FAT	GO:0043583~ear development	4	0.261609	0.0441902	CHD7, MCOLN3, OTX1, MYC	113	95	13528	5.04071	51.999
GOTERM_BP_FAT	GO:0051272~positive regulation of cell motion	5	2.89017	0.0187766	S1PR1, IL6ST, RRAS2, PDGFRA, CXCL12	141	98	13528	4.89506	26.7789		GOTERM_BP_FAT	GO:0000910~cytokinesis	3	0.196207	0.0451813	PRC1, NUSAP1, BIRC5	113	41	13528	8.75977	52.8009
GOTERM_BP_FAT	GO:0051494~negative regulation of cytoskeleton organization	4	2.31214	0.0192372	LIMA1, S1PR1, SBDSP1, TMSB4X	141	55	13528	6.97769	27.342		GOTERM_BP_FAT	GO:0055085~transmembrane transport	10	0.654022	0.046331	SENP2, GPR155, SLC16A7, MCOLN3, SLC24A5, HIATL1, SLC39A6, ABCC5, OCA2, TRPM1	113	569	13528	2.10399	53.7154
GOTERM_BP_FAT	GO:0030324~lung development	5	2.89017	0.0194144	CRISPLD2, PDGFRA, BMPR2, MGP, LOX	141	99	13528	4.84562	27.5576		GOTERM_BP_FAT	GO:0007605~sensory perception of sound	4	0.261609	0.0465239	CHD7, MCOLN3, PAX3, MYC	113	97	13528	4.93678	53.8673
GOTERM_BP_FAT	GO:0002673~regulation of acute inflammatory response	3	1.7341	0.0196346	C3, IL6ST, SERPING1	141	21	13528	13.7062	27.8246		GOTERM_BP_FAT	GO:0032989~cellular component morphogenesis	8	0.523218	0.0467427	PARD6B, CENPA, COL4A3BP, LEF1, SPON2, CAPN3, HNRNPAB, MYCBP2	113	397	13528	2.41243	54.0388
GOTERM_BP_FAT	GO:0045906~negative regulation of vasoconstriction	2	1.15607	0.0205915	ADM, BMPR2	141	2	13528	95.9433	28.9743		GOTERM_BP_FAT	GO:0030334~regulation of cell migration	5	0.327011	0.0517501	PARD6B, IRS2, TAC1, KIT, IGFBP3	113	169	13528	3.54192	57.8064
GOTERM_BP_FAT	GO:0051098~regulation of binding	6	3.46821	0.021382	IRAK2, TGFBR3, EDA2R, EGLN1, TLR4, CALM2	141	153	13528	3.76248	29.9111		GOTERM_BP_FAT	GO:0050954~sensory perception of mechanical stimulus	4	0.261609	0.0538826	CHD7, MCOLN3, PAX3, MYC	113	103	13528	4.6492	59.3212
GOTERM_BP_FAT	GO:0030323~respiratory tube development	5	2.89017	0.0214076	CRISPLD2, PDGFRA, BMPR2, MGP, LOX	141	102	13528	4.7031	29.9412		GOTERM_BP_FAT	GO:0048568~embryonic organ development	5	0.327011	0.0545433	PLK4, CEBPB, CHD7, OTX1, MYC	113	172	13528	3.48014	59.78
GOTERM_BP_FAT	GO:0048667~cell morphogenesis involved in neuron differentiation	7	4.04624	0.0215431	APP, NRP1, ROBO1, MYO7A, GAS1, CXCL12, SLIT3	141	209	13528	3.21341	30.1006		GOTERM_BP_FAT	GO:0008284~positive regulation of cell proliferation	8	0.523218	0.0561609	ODC1, IRS2, EREG, ARNT2, TAC1, KIT, PAX3, MYC	113	414	13528	2.31337	60.883
GOTERM_BP_FAT	GO:0007267~cell-cell signaling	13	7.51445	0.0217974	NRP1, STC2, PCDHB14, PCDHB10, SPRY1, APP, CCL13, SYPL1, ADM, CXCL14, CCL21, PCDHB16, NOVA1	141	600	13528	2.07877	30.3987		GOTERM_BP_FAT	GO:0050665~hydrogen peroxide biosynthetic process	2	0.130804	0.0565464	CYP1A1, CYP1A2	113	7	13528	34.2048	61.1417
GOTERM_BP_FAT	GO:0007178~transmembrane receptor protein serine/threonine kinase signaling pathway	5	2.89017	0.0220988	CHRDL1, LTBP2, BMPR2, TGFBR3, GDF10	141	103	13528	4.65744	30.7505		GOTERM_BP_FAT	GO:0001944~vasculature development	6	0.392413	0.0574468	DLX3, CHD7, EREG, EFNB2, TIPARP, ARHGAP24	113	251	13528	2.86176	61.7396
GOTERM_BP_FAT	GO:0051090~regulation of transcription factor activity	5	2.89017	0.0220988	IRAK2, TGFBR3, EDA2R, EGLN1, TLR4	141	103	13528	4.65744	30.7505		GOTERM_BP_FAT	GO:0042108~positive regulation of cytokine biosynthetic process	3	0.196207	0.0598929	EREG, CEBPG, IRF4	113	48	13528	7.4823	63.3205
GOTERM_BP_FAT	GO:0032989~cellular component morphogenesis	10	5.78035	0.0222501	APP, NRP1, ADM, ROBO1, MYO7A, TGFBR3, LAMC1, GAS1, CXCL12, SLIT3	141	397	13528	2.41671	30.9265		GOTERM_BP_FAT	GO:0051130~positive regulation of cellular component organization	5	0.327011	0.0634046	PLK4, EREG, NUSAP1, TAC1, KIT	113	181	13528	3.30709	65.4833
GOTERM_BP_FAT	GO:0032535~regulation of cellular component size	8	4.62428	0.0226315	APP, LIMA1, NRP1, FHL1, TGFBR3, TMSB4X, CXCL12, EMP1	141	271	13528	2.83227	31.3682		GOTERM_BP_FAT	GO:0040001~establishment of mitotic spindle localization	2	0.130804	0.0643614	CENPA, NUSAP1	113	8	13528	29.9292	66.0514
GOTERM_BP_FAT	GO:0048806~genitalia development	3	1.7341	0.0233394	HOXA13, PDGFRA, ROR2	141	23	13528	12.5143	32.181		GOTERM_BP_FAT	GO:0014031~mesenchymal cell development	3	0.196207	0.066636	LEF1, PAX3, HNRNPAB	113	51	13528	7.04217	67.3671
GOTERM_BP_FAT	GO:0016339~calcium-dependent cell-cell adhesion	3	1.7341	0.0233394	PCDHB16, PCDHB14, PCDHB10	141	23	13528	12.5143	32.181		GOTERM_BP_FAT	GO:0048762~mesenchymal cell differentiation	3	0.196207	0.066636	LEF1, PAX3, HNRNPAB	113	51	13528	7.04217	67.3671
GOTERM_BP_FAT	GO:0048812~neuron projection morphogenesis	7	4.04624	0.0233857	APP, NRP1, ADM, ROBO1, GAS1, CXCL12, SLIT3	141	213	13528	3.15306	32.2338		GOTERM_BP_FAT	GO:0060485~mesenchyme development	3	0.196207	0.0689377	LEF1, PAX3, HNRNPAB	113	52	13528	6.90674	68.6497
GOTERM_BP_FAT	GO:0007626~locomotory behavior	8	4.62428	0.0238575	APP, CCL13, CXCL14, CCL21, ROBO1, SBDSP1, CXCL12, NOVA1	141	274	13528	2.80126	32.7702		GOTERM_BP_FAT	GO:0006570~tyrosine metabolic process	2	0.130804	0.0721122	DCT, TYR	113	9	13528	26.6037	70.3411
GOTERM_BP_FAT	GO:0051091~positive regulation of transcription factor activity	4	2.31214	0.0241774	IRAK2, TGFBR3, EDA2R, TLR4	141	60	13528	6.39622	33.1316		GOTERM_BP_FAT	GO:0043067~regulation of programmed cell death	12	0.784827	0.0728463	CEBPB, CEBPG, MITF, ARNT2, BCL2A1, PIM1, BIRC5, KIT, IGFBP3, TOP2A, MYC, JMY	113	812	13528	1.76921	70.7199
GOTERM_BP_FAT	GO:0045596~negative regulation of cell differentiation	7	4.04624	0.0248352	NRP1, LMO2, ITGAV, PLA2G2A, TGFBR3, TLR4, ZEB1	141	216	13528	3.10927	33.869		GOTERM_BP_FAT	GO:0043066~negative regulation of apoptosis	7	0.457816	0.0736365	CEBPB, MITF, ARNT2, BCL2A1, PIM1, BIRC5, MYC	113	354	13528	2.36728	71.1225
GOTERM_BP_FAT	GO:0050808~synapse organization	4	2.31214	0.0252401	APP, PCDHB16, PCDHB14, PCDHB10	141	61	13528	6.29136	34.3189		GOTERM_BP_FAT	GO:0010941~regulation of cell death	12	0.784827	0.0743486	CEBPB, CEBPG, MITF, ARNT2, BCL2A1, PIM1, BIRC5, KIT, IGFBP3, TOP2A, MYC, JMY	113	815	13528	1.7627	71.4809
GOTERM_BP_FAT	GO:0016049~cell growth	4	2.31214	0.0252401	APP, FHL1, TGFBR3, EMP1	141	61	13528	6.29136	34.3189		GOTERM_BP_FAT	GO:0040012~regulation of locomotion	5	0.327011	0.0752008	PARD6B, IRS2, TAC1, KIT, IGFBP3	113	192	13528	3.11763	71.9043
GOTERM_BP_FAT	GO:0006935~chemotaxis	6	3.46821	0.0253447	CCL13, CXCL14, CCL21, ROBO1, SBDSP1, CXCL12	141	160	13528	3.59787	34.4348		GOTERM_BP_FAT	GO:0000902~cell morphogenesis	7	0.457816	0.075209	PARD6B, CENPA, COL4A3BP, LEF1, SPON2, HNRNPAB, MYCBP2	113	356	13528	2.35398	71.9083
GOTERM_BP_FAT	GO:0042330~taxis	6	3.46821	0.0253447	CCL13, CXCL14, CCL21, ROBO1, SBDSP1, CXCL12	141	160	13528	3.59787	34.4348		GOTERM_BP_FAT	GO:0051270~regulation of cell motion	5	0.327011	0.0763249	PARD6B, IRS2, TAC1, KIT, IGFBP3	113	193	13528	3.10147	72.4537
GOTERM_BP_FAT	GO:0060541~respiratory system development	5	2.89017	0.0257589	CRISPLD2, PDGFRA, BMPR2, MGP, LOX	141	108	13528	4.44182	34.8915		GOTERM_BP_FAT	GO:0051783~regulation of nuclear division	3	0.196207	0.0783982	EREG, NUSAP1, MYCBP2	113	56	13528	6.4134	73.4408
GOTERM_BP_FAT	GO:0050680~negative regulation of epithelial cell proliferation	3	1.7341	0.0273065	PLA2G2A, TGFBR3, GAS1	141	25	13528	11.5132	36.5714		GOTERM_BP_FAT	GO:0007088~regulation of mitosis	3	0.196207	0.0783982	EREG, NUSAP1, MYCBP2	113	56	13528	6.4134	73.4408
GOTERM_BP_FAT	GO:0030334~regulation of cell migration	6	3.46821	0.0310937	S1PR1, IL6ST, RRAS2, PDGFRA, TGFBR3, CXCL12	141	169	13528	3.40627	40.5125		GOTERM_BP_FAT	GO:0051101~regulation of DNA binding	4	0.261609	0.0790281	CEBPG, PIM1, IRF4, JMY	113	121	13528	3.95758	73.7341
GOTERM_BP_FAT	GO:0048568~embryonic organ development	6	3.46821	0.0331779	LMO2, MYO7A, ROR2, EGLN1, ZEB1, GAS1	141	172	13528	3.34686	42.582		GOTERM_BP_FAT	GO:0051293~establishment of spindle localization	2	0.130804	0.0797995	CENPA, NUSAP1	113	10	13528	23.9434	74.0891
GOTERM_BP_FAT	GO:0048002~antigen processing and presentation of peptide antigen	3	1.7341	0.0337224	CD209, B2M, HLA-F	141	28	13528	10.2796	43.1115		GOTERM_BP_FAT	GO:0051653~spindle localization	2	0.130804	0.0797995	CENPA, NUSAP1	113	10	13528	23.9434	74.0891
GOTERM_BP_FAT	GO:0050678~regulation of epithelial cell proliferation	4	2.31214	0.037226	PLA2G2A, TGFBR3, LAMC1, GAS1	141	71	13528	5.40525	46.4099		GOTERM_BP_FAT	GO:0060324~face development	2	0.130804	0.0874236	CHD7, TIPARP	113	11	13528	21.7667	77.3636
GOTERM_BP_FAT	GO:0030030~cell projection organization	9	5.20231	0.0374769	APP, LIMA1, NRP1, ADM, ROBO1, MYO7A, GAS1, CXCL12, SLIT3	141	368	13528	2.34644	46.6391		GOTERM_BP_FAT	GO:0007612~learning	3	0.196207	0.0882381	HMGCR, TAC1, KIT	113	60	13528	5.98584	77.6895
GOTERM_BP_FAT	GO:0030029~actin filament-based process	7	4.04624	0.0392861	RHOJ, LIMA1, CNN3, LIMCH1, MYO7A, TMSB4X, ARHGDIB	141	241	13528	2.78673	48.2646		GOTERM_BP_FAT	GO:0006333~chromatin assembly or disassembly	4	0.261609	0.0883673	CHD7, CENPA, SMARCC1, HIST1H1A	113	127	13528	3.77061	77.7408
GOTERM_BP_FAT	GO:0048598~embryonic morphogenesis	8	4.62428	0.0404652	HOXA13, MYO7A, CRABP2, BMPR2, ROR2, ZEB1, GAS1, PPAP2B	141	307	13528	2.50015	49.2989		GOTERM_BP_FAT	GO:0006275~regulation of DNA replication	3	0.196207	0.0932896	CDC6, EREG, PCNA	113	62	13528	5.79275	79.6142
GOTERM_BP_FAT	GO:0002821~positive regulation of adaptive immune response	3	1.7341	0.0406617	C3, IL6ST, B2M	141	31	13528	9.28483	49.4693		GOTERM_BP_FAT	GO:0002521~leukocyte differentiation	4	0.261609	0.0948406	CHD7, CEBPG, IRF4, KIT	113	131	13528	3.65548	80.1732
GOTERM_BP_FAT	GO:0006874~cellular calcium ion homeostasis	6	3.46821	0.0415545	APP, CCL13, S1PR1, ADM, IL6ST, CXCL12	141	183	13528	3.14568	50.2371		GOTERM_BP_FAT	GO:0045931~positive regulation of mitotic cell cycle	2	0.130804	0.094985	CYP1A1, BIRC5	113	12	13528	19.9528	80.2245
GOTERM_BP_FAT	GO:0048858~cell projection morphogenesis	7	4.04624	0.0420071	APP, NRP1, ADM, ROBO1, GAS1, CXCL12, SLIT3	141	245	13528	2.74124	50.6221		GOTERM_BP_FAT	GO:0008354~germ cell migration	2	0.130804	0.094985	HMGCR, KIT	113	12	13528	19.9528	80.2245
GOTERM_BP_FAT	GO:0060021~palate development	3	1.7341	0.0430845	PDGFRA, TGFBR3, GAS1	141	32	13528	8.99468	51.5273		GOTERM_BP_FAT	GO:0016055~Wnt receptor signaling pathway	4	0.261609	0.0981487	SENP2, BTRC, MITF, LEF1	113	133	13528	3.60051	81.3177
GOTERM_BP_FAT	GO:0055074~calcium ion homeostasis	6	3.46821	0.0457493	APP, CCL13, S1PR1, ADM, IL6ST, CXCL12	141	188	13528	3.06202	53.6999		GOTERM_MF_FAT	GO:0003682~chromatin binding	9	0.58862	3.73607e-05	CDC6, BARX2, CHD7, CENPA, SMARCC1, MITF, LEF1, PAX3, TOP2A	110	150	12983	7.08164	0.0502121
GOTERM_BP_FAT	GO:0030278~regulation of ossification	4	2.31214	0.0470609	IL6ST, BMPR2, MGP, GDF10	141	78	13528	4.92017	54.7353		GOTERM_MF_FAT	GO:0046982~protein heterodimerization activity	9	0.58862	0.000360945	TYRP1, TYR, CEBPB, CEBPG, ARNT2, BIRC5, TOP2A, SMC2, SMC4	110	208	12983	5.10695	0.484128
GOTERM_BP_FAT	GO:0007156~homophilic cell adhesion	5	2.89017	0.0470883	ROBO1, PCDHB16, NPTN, PCDHB14, PCDHB10	141	131	13528	3.66196	54.7566		GOTERM_MF_FAT	GO:0046983~protein dimerization activity	14	0.915631	0.000602358	TYRP1, CEBPB, HMGCR, CEBPG, ARNT2, BIRC5, NPR3, SMC2, MYCBP2, SMC4, TYR, ANXA9, TFAP2B, TOP2A	110	542	12983	3.04867	0.806717
GOTERM_BP_FAT	GO:0042060~wound healing	6	3.46821	0.0483835	FBLN5, PDGFRA, TFPI, SERPING1, LOX, MMRN1	141	191	13528	3.01392	55.7573		GOTERM_MF_FAT	GO:0003705~RNA polymerase II transcription factor activity, enhancer binding	4	0.261609	0.00422334	CEBPB, MITF, LEF1, PAX3	110	39	12983	12.1054	5.53061
GOTERM_BP_FAT	GO:0040012~regulation of locomotion	6	3.46821	0.0492812	S1PR1, IL6ST, RRAS2, PDGFRA, TGFBR3, CXCL12	141	192	13528	2.99823	56.4386		GOTERM_MF_FAT	GO:0042803~protein homodimerization activity	9	0.58862	0.00706467	TYRP1, TYR, CEBPB, ANXA9, HMGCR, BIRC5, NPR3, TOP2A, MYCBP2	110	334	12983	3.18038	9.09061
GOTERM_BP_FAT	GO:0032990~cell part morphogenesis	7	4.04624	0.0500937	APP, NRP1, ADM, ROBO1, GAS1, CXCL12, SLIT3	141	256	13528	2.62345	57.0467		GOTERM_MF_FAT	GO:0003700~transcription factor activity	16	1.04644	0.0160559	CEBPB, TAF4B, OTX1, CEBPG, ARNT2, MITF, LEF1, PAX3, MXD1, DLX3, BARX2, TSC22D2, TFAP2B, IRF4, MYC, HNRNPAB	110	975	12983	1.93686	19.5545
GOTERM_BP_FAT	GO:0031175~neuron projection development	7	4.04624	0.0500937	APP, NRP1, ADM, ROBO1, GAS1, CXCL12, SLIT3	141	256	13528	2.62345	57.0467		GOTERM_MF_FAT	GO:0016716~oxidoreductase activity, acting on paired donors, with incorporation or reduction of molecular oxygen, another compound as one donor, and incorporation of one atom of oxygen	2	0.130804	0.0249778	TYRP1, TYR	110	3	12983	78.6848	28.8258
GOTERM_BP_FAT	GO:0007409~axonogenesis	6	3.46821	0.0501887	APP, NRP1, ROBO1, GAS1, CXCL12, SLIT3	141	193	13528	2.98269	57.1173		GOTERM_MF_FAT	GO:0043565~sequence-specific DNA binding	11	0.719424	0.031255	DLX3, BARX2, CEBPB, OTX1, CEBPG, MITF, TFAP2B, LEF1, PAX3, MYC, HNRNPAB	110	607	12983	2.13888	34.7448
GOTERM_BP_FAT	GO:0052166~positive regulation by symbiont of host innate immunity	2	1.15607	0.0506919	TLR4, TLR7	141	5	13528	38.3773	57.4894		GOTERM_MF_FAT	GO:0004180~carboxypeptidase activity	3	0.196207	0.0384386	CPA4, CPM, BLMH	110	37	12983	9.56978	40.9579
GOTERM_BP_FAT	GO:0052553~modulation by symbiont of host immune response	2	1.15607	0.0506919	TLR4, TLR7	141	5	13528	38.3773	57.4894		GOTERM_MF_FAT	GO:0015179~L-amino acid transmembrane transporter activity	3	0.196207	0.0403561	SLC1A4, SLC7A5, OCA2	110	38	12983	9.31794	42.5212
GOTERM_BP_FAT	GO:0002282~microglial cell activation during immune response	2	1.15607	0.0506919	TLR4, TLR7	141	5	13528	38.3773	57.4894		GOTERM_MF_FAT	GO:0004028~3-chloroallyl aldehyde dehydrogenase activity	2	0.130804	0.0412853	ALDH3A2, ALDH3A1	110	5	12983	47.2109	43.2649
GOTERM_BP_FAT	GO:0052305~positive regulation by organism of innate immunity in other organism during symbiotic interaction	2	1.15607	0.0506919	TLR4, TLR7	141	5	13528	38.3773	57.4894		GOTERM_MF_FAT	GO:0042802~identical protein binding	11	0.719424	0.0424443	TYRP1, TYR, CEBPB, ANXA9, HMGCR, HSPB8, CMYA5, BIRC5, NPR3, TOP2A, MYCBP2	110	640	12983	2.02859	44.18
GOTERM_BP_FAT	GO:0052306~modulation by organism of innate immunity in other organism during symbiotic interaction	2	1.15607	0.0506919	TLR4, TLR7	141	5	13528	38.3773	57.4894		GOTERM_MF_FAT	GO:0004030~aldehyde dehydrogenase [NAD(P)+] activity	2	0.130804	0.0493373	ALDH3A2, ALDH3A1	110	6	12983	39.3424	49.3463
GOTERM_BP_FAT	GO:0052167~modulation by symbiont of host innate immunity	2	1.15607	0.0506919	TLR4, TLR7	141	5	13528	38.3773	57.4894		GOTERM_MF_FAT	GO:0016563~transcription activator activity	8	0.523218	0.0571109	CEBPB, SMARCC1, MITF, TFAP2B, LEF1, IRF4, PAX3, JMY	110	410	12983	2.30297	54.6397
GOTERM_BP_FAT	GO:0052556~positive regulation by symbiont of host immune response	2	1.15607	0.0506919	TLR4, TLR7	141	5	13528	38.3773	57.4894		GOTERM_MF_FAT	GO:0004029~aldehyde dehydrogenase (NAD) activity	2	0.130804	0.065241	ALDH3A2, ALDH3A1	110	8	12983	29.5068	59.6245
GOTERM_BP_FAT	GO:0052552~modulation by organism of immune response of other organism during symbiotic interaction	2	1.15607	0.0506919	TLR4, TLR7	141	5	13528	38.3773	57.4894		GOTERM_MF_FAT	GO:0008134~transcription factor binding	9	0.58862	0.0667321	SMARCC1, TAF4B, CEBPG, ARNT2, PIM1, TFAP2B, IRF4, MXD1, JMY	110	513	12983	2.07065	60.4818
GOTERM_BP_FAT	GO:0052555~positive regulation by organism of immune response of other organism during symbiotic interaction	2	1.15607	0.0506919	TLR4, TLR7	141	5	13528	38.3773	57.4894		GOTERM_MF_FAT	GO:0032451~demethylase activity	2	0.130804	0.080881	CYP1A1, CYP1A2	110	10	12983	23.6055	67.8183
GOTERM_BP_FAT	GO:0051493~regulation of cytoskeleton organization	5	2.89017	0.052779	LIMA1, S1PR1, SBDSP1, TMSB4X, CXCL12	141	136	13528	3.52733	59.0004		GOTERM_MF_FAT	GO:0032403~protein complex binding	5	0.327011	0.0829094	PCSK2, IRS2, ITGA6, BCKDHB, PCNA	110	196	12983	3.0109	68.76
GOTERM_BP_FAT	GO:0006875~cellular metal ion homeostasis	6	3.46821	0.0529702	APP, CCL13, S1PR1, ADM, IL6ST, CXCL12	141	196	13528	2.93704	59.1362		GOTERM_MF_FAT	GO:0015171~amino acid transmembrane transporter activity	3	0.196207	0.087794	SLC1A4, SLC7A5, OCA2	110	59	12983	6.00139	70.9242
GOTERM_BP_FAT	GO:0010639~negative regulation of organelle organization	4	2.31214	0.0531987	LIMA1, S1PR1, SBDSP1, TMSB4X	141	82	13528	4.68016	59.2981
GOTERM_BP_FAT	GO:0007389~pattern specification process	7	4.04624	0.0590784	HOXD8, NRP1, BMPR2, ROR2, ZEB1, GAS1, CXCL12	141	267	13528	2.51537	63.2609
GOTERM_BP_FAT	GO:0052564~response to immune response of other organism during symbiotic interaction	2	1.15607	0.0605198	TLR4, TLR7	141	6	13528	31.9811	64.1755
GOTERM_BP_FAT	GO:0052031~modulation by symbiont of host defense response	2	1.15607	0.0605198	TLR4, TLR7	141	6	13528	31.9811	64.1755
GOTERM_BP_FAT	GO:0052572~response to host immune response	2	1.15607	0.0605198	TLR4, TLR7	141	6	13528	31.9811	64.1755
GOTERM_BP_FAT	GO:0052509~positive regulation by symbiont of host defense response	2	1.15607	0.0605198	TLR4, TLR7	141	6	13528	31.9811	64.1755
GOTERM_BP_FAT	GO:0052255~modulation by organism of defense response of other organism during symbiotic interaction	2	1.15607	0.0605198	TLR4, TLR7	141	6	13528	31.9811	64.1755
GOTERM_BP_FAT	GO:0052510~positive regulation by organism of defense response of other organism during symbiotic interaction	2	1.15607	0.0605198	TLR4, TLR7	141	6	13528	31.9811	64.1755
GOTERM_BP_FAT	GO:0055065~metal ion homeostasis	6	3.46821	0.0618455	APP, CCL13, S1PR1, ADM, IL6ST, CXCL12	141	205	13528	2.8081	64.9977
GOTERM_BP_FAT	GO:0048666~neuron development	8	4.62428	0.0624825	APP, NRP1, ADM, ROBO1, MYO7A, GAS1, CXCL12, SLIT3	141	339	13528	2.26415	65.3864
GOTERM_BP_FAT	GO:0032956~regulation of actin cytoskeleton organization	4	2.31214	0.0648127	LIMA1, S1PR1, TMSB4X, CXCL12	141	89	13528	4.31206	66.7743
GOTERM_BP_FAT	GO:0008284~positive regulation of cell proliferation	9	5.20231	0.0658323	NRP1, S1PR1, ADM, IL6ST, PDGFRA, PDGFC, LAMC1, GAS1, PDCD1LG2	141	414	13528	2.08572	67.3649
GOTERM_BP_FAT	GO:0001525~angiogenesis	5	2.89017	0.0676877	NRP1, S1PR1, ROBO1, TNFAIP2, CXCL12	141	148	13528	3.24133	68.4146
GOTERM_BP_FAT	GO:0032970~regulation of actin filament-based process	4	2.31214	0.0701187	LIMA1, S1PR1, TMSB4X, CXCL12	141	92	13528	4.17145	69.7419
GOTERM_BP_FAT	GO:0045416~positive regulation of interleukin-8 biosynthetic process	2	1.15607	0.0702467	TLR4, TLR7	141	7	13528	27.4124	69.8103
GOTERM_BP_FAT	GO:0001774~microglial cell activation	2	1.15607	0.0702467	TLR4, TLR7	141	7	13528	27.4124	69.8103
GOTERM_BP_FAT	GO:0019226~transmission of nerve impulse	8	4.62428	0.0714689	APP, SYPL1, S1PR1, PCDHB16, PCDHB14, CLDN11, PCDHB10, NOVA1	141	350	13528	2.19299	70.4563
GOTERM_BP_FAT	GO:0006112~energy reserve metabolic process	3	1.7341	0.0729232	PPP1R3B, IL6ST, GFPT2	141	43	13528	6.69372	71.2081
GOTERM_BP_FAT	GO:0033043~regulation of organelle organization	6	3.46821	0.0749133	LIMA1, S1PR1, HOXA13, SBDSP1, TMSB4X, CXCL12	141	217	13528	2.65281	72.2077
GOTERM_BP_FAT	GO:0030509~BMP signaling pathway	3	1.7341	0.0758937	CHRDL1, BMPR2, TGFBR3	141	44	13528	6.54159	72.6881
GOTERM_BP_FAT	GO:0002281~macrophage activation during immune response	2	1.15607	0.0798736	TLR4, TLR7	141	8	13528	23.9858	74.5592
GOTERM_BP_FAT	GO:0008285~negative regulation of cell proliferation	8	4.62428	0.0811902	ADM, PLA2G2A, TGFBR3, ZEB1, DLG5, GAS1, PDCD1LG2, DPT	141	361	13528	2.12617	75.1512
GOTERM_BP_FAT	GO:0031589~cell-substrate adhesion	4	2.31214	0.0812956	LYVE1, FBLN5, ITGAV, LAMC1	141	98	13528	3.91605	75.1981
GOTERM_BP_FAT	GO:0045089~positive regulation of innate immune response	3	1.7341	0.0819477	IRAK2, TLR4, TLR7	141	46	13528	6.25717	75.486
GOTERM_BP_FAT	GO:0030182~neuron differentiation	9	5.20231	0.0848288	APP, NRP1, S1PR1, ADM, ROBO1, MYO7A, GAS1, CXCL12, SLIT3	141	438	13528	1.97144	76.7208
GOTERM_BP_FAT	GO:0030036~actin cytoskeleton organization	6	3.46821	0.0856269	RHOJ, LIMA1, CNN3, LIMCH1, TMSB4X, ARHGDIB	141	226	13528	2.54717	77.0524
GOTERM_BP_FAT	GO:0030005~cellular di-, tri-valent inorganic cation homeostasis	6	3.46821	0.0868649	APP, CCL13, S1PR1, ADM, IL6ST, CXCL12	141	227	13528	2.53595	77.5579
GOTERM_BP_FAT	GO:0007596~blood coagulation	4	2.31214	0.0891484	FBLN5, TFPI, SERPING1, MMRN1	141	102	13528	3.76248	78.4632
GOTERM_BP_FAT	GO:0050817~coagulation	4	2.31214	0.0891484	FBLN5, TFPI, SERPING1, MMRN1	141	102	13528	3.76248	78.4632
GOTERM_BP_FAT	GO:0075136~response to host	2	1.15607	0.0894016	TLR4, TLR7	141	9	13528	21.3207	78.5614
GOTERM_BP_FAT	GO:0052200~response to host defenses	2	1.15607	0.0894016	TLR4, TLR7	141	9	13528	21.3207	78.5614
GOTERM_BP_FAT	GO:0044003~modification by symbiont of host morphology or physiology	2	1.15607	0.0894016	TLR4, TLR7	141	9	13528	21.3207	78.5614
GOTERM_BP_FAT	GO:0045414~regulation of interleukin-8 biosynthetic process	2	1.15607	0.0894016	TLR4, TLR7	141	9	13528	21.3207	78.5614
GOTERM_BP_FAT	GO:0052173~response to defenses of other organism during symbiotic interaction	2	1.15607	0.0894016	TLR4, TLR7	141	9	13528	21.3207	78.5614
GOTERM_BP_FAT	GO:0007166~cell surface receptor linked signal transduction	26	15.0289	0.0985441	NRP1, LTBP2, C3, IL6ST, BMPR2, GNG12, CXCL12, APP, S1PR1, CCL21, ITGAV, PDGFC, CFD, GPR173, IRAK2, STC2, GPR133, PTGFR, CHRDL1, ADM, CPE, PDGFRA, GDF10, ROR2, TGFBR3, CALM2	141	1856	13528	1.34403	81.8392
GOTERM_MF_FAT	GO:0005509~calcium ion binding	24	13.8728	5.43837e-05	MRC1, SVEP1, LTBP2, FBN1, EFEMP1, PCDHB14, MGP, SPOCK1, C1R, MAN1A1, C1S, PCDHB10, SLIT3, GALNT10, FBLN2, PCDHB16, ITGAV, CD209, FBLN5, PLA2G2A, MFAP4, THBS2, GALNT12, CALM2	134	919	12983	2.53026	0.0722731
GOTERM_MF_FAT	GO:0030246~carbohydrate binding	13	7.51445	0.000278487	MRC1, POSTN, APP, LYVE1, GALNT10, CRISPLD2, CD34, CD209, SIGLEC8, GFPT2, TGFBR3, GALNT12, THBS2	134	354	12983	3.55804	0.369586
GOTERM_MF_FAT	GO:0019838~growth factor binding	6	3.46821	0.00446058	LTBP2, IL6ST, PDGFRA, BMPR2, CSF2RB, TGFBR3	134	105	12983	5.53646	5.76997
GOTERM_MF_FAT	GO:0008009~chemokine activity	4	2.31214	0.0115743	CCL13, CXCL14, CCL21, CXCL12	134	46	12983	8.42505	14.3384
GOTERM_MF_FAT	GO:0005201~extracellular matrix structural constituent	5	2.89017	0.0117069	FBLN2, LUM, FBN1, MGP, LAMC1	134	86	12983	5.63303	14.491
GOTERM_MF_FAT	GO:0042379~chemokine receptor binding	4	2.31214	0.0137399	CCL13, CXCL14, CCL21, CXCL12	134	49	12983	7.90923	16.8001
GOTERM_MF_FAT	GO:0005539~glycosaminoglycan binding	6	3.46821	0.0145274	APP, LYVE1, CRISPLD2, TGFBR3, POSTN, THBS2	134	140	12983	4.15235	17.6789
GOTERM_MF_FAT	GO:0031418~L-ascorbic acid binding	3	1.7341	0.0192587	P4HA1, EGLN3, EGLN1	134	21	12983	13.8412	22.7807
GOTERM_MF_FAT	GO:0030247~polysaccharide binding	6	3.46821	0.0210534	APP, LYVE1, CRISPLD2, TGFBR3, POSTN, THBS2	134	154	12983	3.77486	24.6382
GOTERM_MF_FAT	GO:0001871~pattern binding	6	3.46821	0.0210534	APP, LYVE1, CRISPLD2, TGFBR3, POSTN, THBS2	134	154	12983	3.77486	24.6382
GOTERM_MF_FAT	GO:0008201~heparin binding	5	2.89017	0.0213595	APP, CRISPLD2, TGFBR3, POSTN, THBS2	134	103	12983	4.7033	24.9509
GOTERM_MF_FAT	GO:0046872~metal ion binding	54	31.2139	0.0312402	LIMA1, LTBP2, LMO2, ADH1B, ZEB1, PHC3, APP, P4HA1, CPA3, SCD5, LOX, NT5E, SEC23A, YY2, MGP, MAN1A1, SLIT3, PJA2, CYP4X1, CPE, LIMCH1, PLA2G2A, CHSY1, MFAP4, ADD3, ADAMTS5, ADAMTSL3, FHL1, BMPR2, EGLN3, TRIM14, PCDHB14, SPOCK1, C1R, EGLN1, C1S, PCDHB10, GALNT10, ITGAV, PCDHB16, GALNT12, THBS2, MRC1, INSM1, SVEP1, RNF19A, EFEMP1, FBN1, FBLN2, FBLN5, CD209, EBF1, DPYD, CALM2	134	4140	12983	1.26376	34.4221
GOTERM_MF_FAT	GO:0043167~ion binding	55	31.7919	0.0324178	LIMA1, LTBP2, LMO2, ADH1B, ZEB1, PHC3, APP, P4HA1, CPA3, SCD5, LOX, NT5E, SEC23A, YY2, MGP, CLIC2, MAN1A1, SLIT3, PJA2, CYP4X1, CPE, LIMCH1, PLA2G2A, CHSY1, MFAP4, ADD3, ADAMTS5, ADAMTSL3, FHL1, BMPR2, EGLN3, TRIM14, PCDHB14, SPOCK1, C1R, EGLN1, C1S, PCDHB10, GALNT10, ITGAV, PCDHB16, GALNT12, THBS2, MRC1, INSM1, SVEP1, RNF19A, EFEMP1, FBN1, FBLN2, FBLN5, CD209, EBF1, DPYD, CALM2	134	4241	12983	1.25651	35.4738
GOTERM_MF_FAT	GO:0043169~cation binding	54	31.2139	0.036991	LIMA1, LTBP2, LMO2, ADH1B, ZEB1, PHC3, APP, P4HA1, CPA3, SCD5, LOX, NT5E, SEC23A, YY2, MGP, MAN1A1, SLIT3, PJA2, CYP4X1, CPE, LIMCH1, PLA2G2A, CHSY1, MFAP4, ADD3, ADAMTS5, ADAMTSL3, FHL1, BMPR2, EGLN3, TRIM14, PCDHB14, SPOCK1, C1R, EGLN1, C1S, PCDHB10, GALNT10, ITGAV, PCDHB16, GALNT12, THBS2, MRC1, INSM1, SVEP1, RNF19A, EFEMP1, FBN1, FBLN2, FBLN5, CD209, EBF1, DPYD, CALM2	134	4179	12983	1.25196	39.4125
GOTERM_MF_FAT	GO:0005506~iron ion binding	8	4.62428	0.0391295	CYP4X1, APP, P4HA1, EGLN3, EGLN1, DPYD, SCD5, NT5E	134	308	12983	2.51657	41.1769
GOTERM_MF_FAT	GO:0008376~acetylgalactosaminyltransferase activity	3	1.7341	0.0399116	GALNT10, CHSY1, GALNT12	134	31	12983	9.37626	41.8102
GOTERM_MF_FAT	GO:0005529~sugar binding	6	3.46821	0.050154	MRC1, GALNT10, CD209, SIGLEC8, GFPT2, GALNT12	134	195	12983	2.98117	49.5428
GOTERM_MF_FAT	GO:0005125~cytokine activity	6	3.46821	0.050154	INHBB, CCL13, CXCL14, CCL21, GDF10, CXCL12	134	195	12983	2.98117	49.5428
GOTERM_MF_FAT	GO:0003779~actin binding	8	4.62428	0.0504039	LIMA1, CNN3, LIMCH1, MYO7A, TMSB4X, MSN, PALLD, ADD3	134	326	12983	2.37762	49.7189
GOTERM_MF_FAT	GO:0005198~structural molecule activity	12	6.93642	0.0607187	FBLN2, LUM, FBN1, MGP, LAMC1, CLDN11, SPRR2E, MSN, DLG5, THBS2, ADD3, SLIT3	134	634	12983	1.83384	56.5142
GOTERM_MF_FAT	GO:0004866~endopeptidase inhibitor activity	5	2.89017	0.0618057	RECK, APP, C3, TFPI, SERPING1	134	145	12983	3.34097	57.1784
GOTERM_MF_FAT	GO:0042802~identical protein binding	12	6.93642	0.0640505	INHBB, IRAK2, BCAT1, C1QB, APP, NRP1, ROBO1, IL6ST, PDGFRA, PDGFC, DPYD, CLDN11	134	640	12983	1.81665	58.5206
GOTERM_MF_FAT	GO:0004867~serine-type endopeptidase inhibitor activity	4	2.31214	0.0684282	RECK, APP, TFPI, SERPING1	134	92	12983	4.21252	61.0269
GOTERM_MF_FAT	GO:0030414~peptidase inhibitor activity	5	2.89017	0.0722491	RECK, APP, C3, TFPI, SERPING1	134	153	12983	3.16628	63.0992
GOTERM_MF_FAT	GO:0004252~serine-type endopeptidase activity	5	2.89017	0.0736143	C1R, C1S, C2, TPSB2, CFD	134	154	12983	3.14572	63.8146
GOTERM_MF_FAT	GO:0008092~cytoskeletal protein binding	10	5.78035	0.0741987	LIMA1, CNN3, LIMCH1, MYO7A, SBDSP1, TMSB4X, MSN, PALLD, ADD3, CALM2	134	504	12983	1.92238	64.1169
GOTERM_MF_FAT	GO:0005021~vascular endothelial growth factor receptor activity	2	1.15607	0.0790949	NRP1, PDGFRA	134	8	12983	24.222	66.5593
GOTERM_MF_FAT	GO:0019864~IgG binding	2	1.15607	0.0790949	FCGR2B, FCGR2C, FCGR2A	134	8	12983	24.222	66.5593
GOTERM_MF_FAT	GO:0031543~peptidyl-proline dioxygenase activity	2	1.15607	0.0790949	P4HA1, EGLN1	134	8	12983	24.222	66.5593
