# Supplementary material for: Novel Gene Expression Profile of Women with Intrinsic Skin Youthfulness by Whole Transcriptome Sequencing
Source: PLoS One. 2016 Nov 9;11(11):e0165913. doi: 10.1371/journal.pone.0165913 (PMC5102383; doi:10.1371/journal.pone.0165913)
Supplement: S3 Table — (XLSX) [file pone.0165913.s006.xlsx]

## Sheet: Table S3
Supplementary Table 3A Genes increased in SY group						Supplementary Table 3B Genes decreased in SY groups
GeneName	logFC	AveExpr	P.Value	Type of Transcript		GeneName	logFC	AveExpr	P.Value	Type of Transcript
RAPGEF4-AS1	1.13275	-2.40548e-17	0.00270052	noncoding		PHLDA1	-0.519952	5.04226e-17	2.4093e-05	coding
CDT1	1.2304	-4.25585e-17	0.00350909	coding		CFB	-1.59964	-2.96059e-17	0.000143549	coding
TAS2R46	1.35925	8.94346e-18	0.00381981	coding		LRIF1	-0.343136	-1.5227e-17	0.000384066	coding
PDK1	0.3548	1.249e-17	0.00411561	coding		VEPH1	-0.747942	-1.6345e-17	0.000415121	coding
HOGA1	0.609548	3.46945e-18	0.00432033	coding		CEP162	-0.25627	-1.54198e-18	0.000855451	coding
UTP11L	0.165646	4.24044e-18	0.00651656	coding		SCGB2A2	-4.11353	4.93432e-17	0.00100012	coding
BAG5	0.150037	7.32439e-19	0.00692361	coding		C8orf4	-0.635394	-4.93432e-18	0.0010083	coding
FJX1	0.410419	2.22045e-17	0.00763706	coding		LOC283335	-1.26038	-2.96059e-17	0.00103663	noncoding
RGS20	0.705886	-4.1325e-17	0.00854063	coding		TCTN3	-0.349455	1.5574e-17	0.00106006	coding
CCND1	0.29443	-1.99686e-17	0.00883548	coding		ARMCX2	-0.537907	6.01371e-17	0.00118052	coding
						LOC389834	-1.0991	2.12793e-17	0.00118769	noncoding
						THRB-AS1	-1.53706	-2.46716e-17	0.00124693	noncoding
						HAS2-AS1	-0.892102	1.72701e-17	0.00137349	noncoding
						ZNF702P	-1.16622	-1.60366e-17	0.00159959	pseudogene
						TVP23A	-1.05973	4.9189e-17	0.00170706	coding
						TIGD2	-0.70095	1.69617e-17	0.00174816	coding
						SH3BP4	-0.384043	1.54198e-18	0.00201928	coding
						ZNF35	-0.531513	1.64991e-17	0.0020606	coding
						MRPS12	-1.02068	1.77327e-18	0.00223822	coding
						ACVRL1	-0.80761	-3.26899e-17	0.0022638	coding
						PIWIL4	-0.824925	2.46716e-18	0.00239648	coding
						CREB3L4	-0.642712	5.55112e-17	0.00246699	coding
						SLC1A4	-0.472843	-1.07938e-18	0.00249327	coding
						IQCK	-0.357426	5.55112e-18	0.00256717	coding
						DPM3	-0.924264	1.35694e-17	0.00272185	coding
						PROM1	-1.68126	-5.18104e-17	0.0027396	coding
						C1orf162	-0.493804	4.93432e-18	0.00284222	coding
						HNMT	-0.364931	3.20731e-17	0.00288333	coding
						RAMP2	-1.18299	1.77019e-16	0.00296438	coding
						CDK2AP2	-0.811221	5.25814e-17	0.00313717	coding
						NEK1	-0.292541	-3.33067e-17	0.00315547	coding
						MAFIP	-0.951309	-3.02227e-17	0.00324692	pseudogene
						SDHAP3	-0.431702	0	0.00329521	pseudogene
						ECE2	-1.09735	9.86865e-18	0.00349735	coding
						MFI2	-1.60721	2.14026e-16	0.00354892	coding
						PIP	-3.57696	-1.4803e-16	0.00360124	coding
						CLEC10A	-0.779002	-4.93432e-18	0.00373734	coding
						NDST2	-0.802584	2.54426e-17	0.00378	coding
						DNALI1	-1.07288	-1.11022e-17	0.00400359	coding
						LAGE3	-0.564598	1.04854e-17	0.00402006	coding
						RNASE6	-0.555108	-9.40606e-18	0.00417348	coding
						NTRK3	-1.40254	-4.56425e-17	0.00424548	coding
						TRANK1	-0.704982	-1.58824e-17	0.0043207	coding
						HEYL	-1.16359	6.4763e-17	0.00434157	coding
						MON1B	-0.838381	-3.70074e-18	0.00437434	coding
						DPY19L2	-0.439905	-2.3438e-17	0.00442284	coding
						C6orf203	-0.30353	9.09766e-18	0.00446749	coding
						MEOX2-AS1	-0.961933	1.66533e-17	0.00477992	noncoding
						DCD	-3.87676	5.55112e-17	0.00480259	coding
						WDR63	-0.693906	-2.17419e-17	0.00482162	coding
						CFHR1	-0.492262	-3.57739e-17	0.00503286	coding
						ARSD	-0.388543	-8.94346e-18	0.00507934	coding
						DLG1-AS1	-1.27205	6.16791e-17	0.00514564	noncoding
						ZSCAN26	-0.350292	6.6305e-18	0.00529635	coding
						ASB9	-0.467451	1.21816e-17	0.00540983	coding
						LDLRAP1	-0.486913	-6.4763e-18	0.00580638	coding
						ALOX5	-0.765196	-5.73615e-17	0.00586142	coding
						CCDC88A	-0.301349	4.62593e-18	0.00609536	coding
						RASSF4	-0.595877	2.62136e-17	0.00619446	coding
						GYG2	-0.901555	-5.73615e-17	0.00623682	coding
						PLEKHJ1	-0.83634	-9.63735e-18	0.00631808	coding
						ODC1	-0.467288	-1.3261e-17	0.00634108	coding
						CHID1	-0.603235	1.60366e-17	0.00641954	coding
						LOC100506100	-0.814293	-1.54198e-17	0.00646802	noncoding
						CRYM	-0.703798	4.22502e-17	0.00665068	coding
						GCNT1	-0.337481	1.78869e-17	0.00670028	coding
						NPC2	-0.309165	-7.70988e-18	0.00673619	coding
						PADI2	-1.07612	2.1711e-16	0.00693264	coding
						PCDH10	-1.40065	0	0.00696757	coding
						KCNA6	-1.32193	1.72701e-17	0.00704192	coding
						EML3	-0.851515	-4.17876e-17	0.00706582	coding
						BAMBI	-1.00577	4.07082e-17	0.00707295	coding
						LINC00844	-1.38451	-1.19657e-16	0.00722457	noncoding
						FCGR3A	-0.996458	7.70988e-18	0.00725452	coding
						RHOH	-1.09233	-5.85951e-18	0.00742107	coding
						OGG1	-0.429562	1.04854e-17	0.00744294	coding
						SYCP3	-0.37507	-2.68304e-17	0.00754245	coding
						ACYP1	-0.253589	-1.06396e-17	0.00760723	coding
						LOC645434	-1.21964	-6.41462e-17	0.00761766	noncoding
						FAM189A2	-0.451928	1.72701e-17	0.00767045	coding
						CLEC1A	-0.652915	1.41862e-17	0.00803233	coding
						FAM198A	-0.569973	2.28213e-17	0.00813749	coding
						ACOT13	-0.199031	-1.95831e-17	0.00822195	coding
						VIM	-0.356594	-2.3438e-17	0.00824532	coding
						DGKD	-0.936959	-1.54198e-18	0.00825988	coding
						MCTS2P	-0.42707	9.54098e-18	0.00828068	pseudogene
						BACE2	-0.281826	-1.54198e-19	0.00830347	coding
						DLGAP1-AS1	-0.684049	-1.3261e-17	0.0083838	noncoding
						CYB561D2	-0.873005	-2.01999e-17	0.00852828	coding
						ST6GAL1	-0.380563	-4.16334e-17	0.00852892	coding
						MAGEH1	-0.328189	3.23815e-17	0.00855159	coding
						SOD2	-0.299497	-3.11479e-17	0.00862563	coding
						FCRLB	-1.20825	-9.56025e-17	0.00862606	coding
						CCRL2	-1.1652	3.8241e-17	0.00866529	coding
						TLR10	-1.06475	2.18961e-17	0.00876405	coding
						AQP5	-2.04161	-8.63507e-18	0.00885478	coding
						PHF20	-0.198948	2.43632e-17	0.00895226	coding
						P4HA2	-0.341326	1.11022e-17	0.00899611	coding
						SFMBT2	-0.568452	1.75785e-17	0.00906936	coding
						STXBP1	-0.609341	-3.39235e-18	0.00912449	coding
						CLEC12B	-0.621469	6.4763e-18	0.00919307	coding
						RUNX3	-0.42623	-3.31525e-18	0.00970276	coding
						DPY19L2P2	-0.947328	-3.77784e-17	0.00976013	pseudogene
						BCORL1	-0.564077	3.45403e-17	0.00991791	coding
