# Supplementary material for: Novel Gene Expression Profile of Women with Intrinsic Skin Youthfulness by Whole Transcriptome Sequencing
Source: PLoS One. 2016 Nov 9;11(11):e0165913. doi: 10.1371/journal.pone.0165913 (PMC5102383; doi:10.1371/journal.pone.0165913)
Supplement: S4 Table — (A) Full list of SY genes, in order of significance. Genes that are increased with SY are shown in (B). Genes that are decreased with SY are shown in (C). (XLSX) [file pone.0165913.s007.xlsx]

## Sheet: Table S4
Supplementary Table S4 MsigDB collections used in our current study
MsigDB collections	Description	Selected Gene sets	Gene sets with significant differences in SY vs. non-SY group (p<0.05)
H:hallmark gene sets	Well-defined biological states or processes	Yes	3
C1:positional gene sets	Cytogenetic band that has at least one gene	Not interrogated in this study
C2:curated gene sets	Various sources of online pathway database and domain experts	Not interrogated in this study
C2:canonical pathways	Pathway database	Yes	6
C3:motif gene sets	Cis-regulatory motif that conserved in mammals	Yes	2
C4:computational gene sets	Computational gene sets defined by mining large collection of cancer-oriented microarray data	Not interrogated in this study
C5: Gene Ontology (GO) gene sets	Gene set defined by Gene Ontology annotation	Yes	9
C6: oncogenic signatures	Gene sets represent signatures of cellular pathways which are often dis-regulated in cancer	Not interrogated in this study
C7: immunologic signatures	Gene sets represent cell states and perturbations within the immune system	Yes	32
